# Supplementary material for: 1,6,6-Trimethyl-1H-chromeno[6,7-d]thia­zol-2(6H)-one
Source: Acta Crystallogr Sect E Struct Rep Online. 2008 Apr 23;64(Pt 5):o891. doi: 10.1107/S1600536808010623 (PMC2961216; doi:10.1107/S1600536808010623)
Supplement: Supplementary file 1 [file e-64-0o891-sup1.cif]

##############################################################################
###                                                                        ###
###        Electronic paper (Acta Crystallographica Section E)             ###
###                                                                        ###
##############################################################################
#                                                                            #
# This CIF contains the data in a paper accepted for publication in Acta     #
# Crystallographica Section E. It conforms to the requirements of Notes      #
# for Authors for Section E, and has been peer reviewed under the auspices   #
# of the IUCr Commission on Journals.                                        #
#                                                                            #
# Full details of the Crystallographic Information File format               #
# are given in the paper "The Crystallographic Information File (CIF):       #
# a New Standard Archive File for Crystallography" by S. R. Hall, F. H.      #
# Allen and I. D. Brown [Acta Cryst. (1991), A47, 655-685].                  #
#                                                                            #
# The current version of the core CIF dictionary is obtainable from          #
# ftp://ftp.iucr.org/pub/cif_core.dic. The current version number is 2.4.    #
#                                                                            #
# Software is freely available for graphical display of the structure(s) in  #
# this CIF.  For information consult the CIF home page http://www.iucr.org/  #
# cif/home.html                                                              #
#                                                                            #
# This file may be used for bona fide research purposes within the           #
# scientific community so long as proper attribution is given to the journal # 
# article from which it was obtained.                                        #
#                                                                            #
##############################################################################
                                             
data_I
_audit_creation_method     SHELXL-97
_chemical_name_systematic
;
1,6,6-Trimethyl-6<i>H</i>-chromeno[6,7-<i>d</i>]thiazol-2(3<i>H</i>)-one
;
_chemical_name_common     ?
_chemical_formula_moiety     'C13 H13 N O2 S'
_chemical_formula_sum     'C13 H13 N O2 S'
_chemical_formula_iupac     'C13 H13 N O2 S'
_chemical_formula_weight     247.30
_chemical_melting_point     ?
_chemical_melting_point_gt     376
_chemical_melting_point_lt     378
_symmetry_cell_setting     Triclinic
_symmetry_space_group_name_H-M     'P -1'
_symmetry_space_group_name_Hall     '-P 1'
loop_
    _symmetry_equiv_pos_as_xyz
    'x, y, z'
    '-x, -y, -z'
_cell_length_a     7.376(2)
_cell_length_b     8.395(2)
_cell_length_c     10.536(2)
_cell_angle_alpha     106.13(2)
_cell_angle_beta     98.16(2)
_cell_angle_gamma     94.08(2)
_cell_volume     616.2(3)
_cell_formula_units_Z     2
_cell_measurement_reflns_used     25
_cell_measurement_theta_min     10.15
_cell_measurement_theta_max     13.68
_cell_measurement_temperature     298(2)
_exptl_crystal_description     Parallelepiped
_exptl_crystal_colour     Colourless
_exptl_crystal_size_max     0.20
_exptl_crystal_size_mid     0.20
_exptl_crystal_size_min     0.20
_exptl_crystal_density_diffrn     1.333
_exptl_crystal_density_meas     ?
_exptl_crystal_density_method     'not measured'
_exptl_crystal_F_000     260
_exptl_absorpt_coefficient_mu     0.251
_exptl_absorpt_correction_type     none
_exptl_absorpt_process_details     ?
_exptl_absorpt_correction_T_min     ?
_exptl_absorpt_correction_T_max     ?
_exptl_special_details
;
^1^H NMR (CDCl~3, ~400 MHz): <i>\d</i> 6.87 (s, 1H, 9-H); 6.64 (s,
1H, 4-H); 6.35 (1<i>H</i>, d, <i>J</i> = 9.78 Hz, 8-H); 5.68
(d, 1H, <i>J </i>= 9.78 Hz, 7-H); 3.40 (s, 3H, 1-CH~3~); 1.43 (s, 6H,
6-CH~3~). MS: <i>m/z</i> (%) 247 (<i>M</i>^+^, 22.17).
;
_diffrn_ambient_temperature     298(2)
_diffrn_radiation_type     MoK\a
_diffrn_radiation_wavelength     0.71073
_diffrn_radiation_source     'fine-focus sealed tube'
_diffrn_radiation_monochromator     graphite
_diffrn_measurement_device_type     'Enraf--Nonius CAD-4'
_diffrn_measurement_method     '\w/2\q'
_diffrn_detector_area_resol_mean     ?
_diffrn_reflns_number     2765
_diffrn_reflns_av_R_equivalents     0.0226
_diffrn_reflns_av_sigmaI/netI     0.0365
_diffrn_reflns_theta_min     2.04
_diffrn_reflns_theta_max     25.17
_diffrn_reflns_theta_full     25.17
_diffrn_measured_fraction_theta_max     1.000
_diffrn_measured_fraction_theta_full     1.000
_diffrn_reflns_limit_h_min     -1
_diffrn_reflns_limit_h_max     8
_diffrn_reflns_limit_k_min     -10
_diffrn_reflns_limit_k_max     10
_diffrn_reflns_limit_l_min     -12
_diffrn_reflns_limit_l_max     12
_diffrn_standards_number     3
_diffrn_standards_interval_count     ?
_diffrn_standards_interval_time     60
_diffrn_standards_decay_%     0.5
_refine_special_details
;
Refinement of <i>F</i>^2^ against ALL reflections. The weighted <i>R</i>-factor
<i>wR</i> and goodness of fit <i>S</i> are based on <i>F</i>^2^, conventional
<i>R</i>-factors <i>R</i> are based on <i>F</i>, with <i>F</i> set to zero for
negative <i>F</i>^2^. The threshold expression of <i>F</i>^2^ >
\s(<i>F</i>^2^) is used only for calculating <i>R</i>-factors(gt) <i>etc</i>.
and is not relevant to the choice of reflections for refinement.
<i>R</i>-factors based on <i>F</i>^2^ are statistically about twice as large
as those based on <i>F</i>, and <i>R</i>- factors based on ALL data will be
even larger.
;
_reflns_number_total     2207
_reflns_number_gt     1387
_reflns_threshold_expression     I>2\s(I)
_refine_ls_structure_factor_coef     Fsqd
_refine_ls_matrix_type     full
_refine_ls_R_factor_all     0.1233
_refine_ls_R_factor_gt     0.0757
_refine_ls_wR_factor_gt     0.1812
_refine_ls_wR_factor_ref     0.2156
_refine_ls_goodness_of_fit_ref     1.054
_refine_ls_restrained_S_all     1.054
_refine_ls_number_reflns     2207
_refine_ls_number_parameters     157
_refine_ls_number_restraints     0
_refine_ls_hydrogen_treatment     constr
_refine_ls_weighting_scheme     calc
_refine_ls_weighting_details
                 'calc w=1/[\s^2^(Fo^2^)+(0.1546P)^2^] where P=(Fo^2^+2Fc^2^)/3'
_atom_sites_solution_hydrogens     geom
_atom_sites_solution_primary     direct
_atom_sites_solution_secondary     difmap
_refine_ls_shift/su_max     0.000
_refine_ls_shift/su_mean     0.000
_refine_diff_density_max     0.910
_refine_diff_density_min     -0.678
_refine_ls_extinction_method     none
_refine_ls_extinction_coef     ?
loop_
    _atom_type_symbol
    _atom_type_description
    _atom_type_scat_dispersion_real
    _atom_type_scat_dispersion_imag
    _atom_type_scat_source
    'C' 'C' 0.0033 0.0016
                         'International Tables Vol C Tables 4.2.6.8 and 6.1.1.4'
    'H' 'H' 0.0000 0.0000
                         'International Tables Vol C Tables 4.2.6.8 and 6.1.1.4'
    'N' 'N' 0.0061 0.0033
                         'International Tables Vol C Tables 4.2.6.8 and 6.1.1.4'
    'O' 'O' 0.0106 0.0060
                         'International Tables Vol C Tables 4.2.6.8 and 6.1.1.4'
    'S' 'S' 0.1246 0.1234
                         'International Tables Vol C Tables 4.2.6.8 and 6.1.1.4'
_computing_data_collection     'CAD-4 Software (Enraf--Nonius, 1984)'
_computing_cell_refinement     'CAD-4 Software (Enraf--Nonius, 1984)'
_computing_data_reduction     'XCAD, PSI and EAC (Enraf--Nonius, 1984)'
_computing_structure_solution     'SHELXTL (Sheldrick, 2008)'
_computing_structure_refinement     'SHELXTL (Sheldrick, 2008)'
_computing_molecular_graphics     'SHELXTL (Sheldrick, 2008)'
_computing_publication_material     'SHELXTL (Sheldrick, 2008)'
loop_
    _atom_site_type_symbol
    _atom_site_label
    _atom_site_fract_x
    _atom_site_fract_y
    _atom_site_fract_z
    _atom_site_U_iso_or_equiv
    _atom_site_adp_type
    _atom_site_calc_flag
    _atom_site_refinement_flags
    _atom_site_occupancy
    _atom_site_disorder_assembly
    _atom_site_disorder_group
    S S1 0.72819(14) 0.52182(13) -0.25523(9) 0.0529(4) Uani d . 1 . .
    N N1 0.7791(4) 0.3420(4) -0.0937(3) 0.0438(7) Uani d . 1 . .
    O O1 0.8000(4) 0.2061(4) -0.3119(3) 0.0670(9) Uani d . 1 . .
    O O2 0.6410(4) 0.9748(3) 0.1700(2) 0.0456(7) Uani d . 1 . .
    C C1 0.7748(5) 0.3288(5) -0.2252(4) 0.0510(10) Uani d . 1 . .
    C C2 0.8103(5) 0.2021(5) -0.0421(4) 0.0572(11) Uani d . 1 . .
    H H2A 0.8403 0.1115 -0.1114 0.086 Uiso calc R 1 . .
    H H2B 0.7008 0.1671 -0.0128 0.086 Uiso calc R 1 . .
    H H2C 0.9105 0.2348 0.0321 0.086 Uiso calc R 1 . .
    C C3 0.7480(4) 0.4981(4) -0.0139(3) 0.0383(8) Uani d . 1 . .
    C C4 0.7478(4) 0.5454(4) 0.1217(4) 0.0410(8) Uani d . 1 . .
    H H4 0.7695 0.4696 0.1703 0.049 Uiso calc R 1 . .
    C C5 0.7150(4) 0.7070(4) 0.1869(3) 0.0384(8) Uani d . 1 . .
    C C6 0.7087(5) 0.7649(5) 0.3289(4) 0.0471(9) Uani d . 1 . .
    H H6 0.7087 0.6891 0.3786 0.056 Uiso calc R 1 . .
    C C7 0.7028(5) 0.9237(5) 0.3877(4) 0.0509(10) Uani d . 1 . .
    H H7 0.6938 0.9579 0.4782 0.061 Uiso calc R 1 . .
    C C8 0.7103(5) 1.0517(4) 0.3131(3) 0.0454(9) Uani d . 1 . .
    C C9 0.9067(6) 1.1285(5) 0.3310(4) 0.0629(12) Uani d . 1 . .
    H H9A 0.9809 1.0437 0.2938 0.094 Uiso calc R 1 . .
    H H9B 0.9534 1.1774 0.4248 0.094 Uiso calc R 1 . .
    H H9C 0.9108 1.2132 0.2860 0.094 Uiso calc R 1 . .
    C C10 0.5804(6) 1.1829(6) 0.3549(4) 0.0661(13) Uani d . 1 . .
    H H10A 0.5912 1.2639 0.3068 0.099 Uiso calc R 1 . .
    H H10B 0.6126 1.2374 0.4494 0.099 Uiso calc R 1 . .
    H H10C 0.4558 1.1301 0.3349 0.099 Uiso calc R 1 . .
    C C11 0.6830(4) 0.8184(4) 0.1118(3) 0.0376(8) Uani d . 1 . .
    C C12 0.6816(5) 0.7719(4) -0.0248(3) 0.0403(8) Uani d . 1 . .
    H H12 0.6586 0.8470 -0.0739 0.048 Uiso calc R 1 . .
    C C13 0.7152(5) 0.6107(4) -0.0871(3) 0.0407(8) Uani d . 1 . .
loop_
    _atom_site_aniso_label
    _atom_site_aniso_U_11
    _atom_site_aniso_U_22
    _atom_site_aniso_U_33
    _atom_site_aniso_U_12
    _atom_site_aniso_U_13
    _atom_site_aniso_U_23
    S1 0.0508(6) 0.0578(7) 0.0427(6) 0.0037(4) 0.0053(4) 0.0046(4)
    N1 0.0257(14) 0.0416(17) 0.0569(18) 0.0002(12) 0.0024(12) 0.0056(14)
    O1 0.0605(19) 0.0622(19) 0.0608(18) 0.0140(15) 0.0033(14) -0.0090(15)
    O2 0.0475(15) 0.0445(14) 0.0390(13) 0.0094(11) -0.0031(10) 0.0073(11)
    C1 0.0264(18) 0.058(2) 0.052(2) -0.0016(16) -0.0012(15) -0.0037(18)
    C2 0.032(2) 0.050(2) 0.082(3) 0.0036(17) 0.0020(19) 0.012(2)
    C3 0.0212(15) 0.0409(19) 0.0482(19) -0.0024(13) 0.0028(13) 0.0083(16)
    C4 0.0258(17) 0.046(2) 0.050(2) -0.0022(14) -0.0010(14) 0.0166(17)
    C5 0.0239(16) 0.048(2) 0.0385(18) -0.0033(14) -0.0017(13) 0.0108(15)
    C6 0.042(2) 0.054(2) 0.045(2) 0.0060(16) 0.0023(16) 0.0151(17)
    C7 0.047(2) 0.065(3) 0.0359(18) 0.0069(18) -0.0001(16) 0.0098(18)
    C8 0.041(2) 0.049(2) 0.0383(19) 0.0072(16) -0.0015(15) 0.0032(16)
    C9 0.046(2) 0.066(3) 0.067(3) -0.006(2) -0.005(2) 0.013(2)
    C10 0.068(3) 0.072(3) 0.049(2) 0.029(2) 0.000(2) 0.003(2)
    C11 0.0227(16) 0.0403(19) 0.0435(18) -0.0010(13) -0.0011(13) 0.0065(15)
    C12 0.0338(18) 0.044(2) 0.0393(18) -0.0031(14) -0.0026(14) 0.0121(15)
    C13 0.0298(17) 0.044(2) 0.0401(18) -0.0064(14) -0.0014(13) 0.0060(15)
_geom_special_details
;
All e.s.d.'s (except the e.s.d. in the dihedral angle between two l.s. planes)
are estimated using the full covariance matrix. The cell e.s.d.'s are taken
into account individually in the estimation of e.s.d.'s in distances, angles
and torsion angles; correlations between e.s.d.'s in cell parameters are only
used when they are defined by crystal symmetry. An approximate (isotropic)
treatment of cell e.s.d.'s is used for estimating e.s.d.'s involving l.s.
planes.
;
loop_
    _geom_bond_atom_site_label_1
    _geom_bond_atom_site_label_2
    _geom_bond_site_symmetry_2
    _geom_bond_distance
    _geom_bond_publ_flag
    S1 C13 . 1.740(4) ?
    S1 C1 . 1.783(4) ?
    N1 C1 . 1.354(5) ?
    N1 C3 . 1.401(4) ?
    N1 C2 . 1.444(5) ?
    O1 C1 . 1.218(4) ?
    O2 C11 . 1.364(4) ?
    O2 C8 . 1.464(4) ?
    C2 H2A . 0.9599 ?
    C2 H2B . 0.9599 ?
    C2 H2C . 0.9599 ?
    C3 C4 . 1.373(5) ?
    C3 C13 . 1.389(5) ?
    C4 C5 . 1.395(5) ?
    C4 H4 . 0.9300 ?
    C5 C11 . 1.395(5) ?
    C5 C6 . 1.447(5) ?
    C6 C7 . 1.312(5) ?
    C6 H6 . 0.9300 ?
    C7 C8 . 1.500(5) ?
    C7 H7 . 0.9300 ?
    C8 C9 . 1.507(5) ?
    C8 C10 . 1.525(5) ?
    C9 H9A . 0.9599 ?
    C9 H9B . 0.9599 ?
    C9 H9C . 0.9599 ?
    C10 H10A . 0.9599 ?
    C10 H10B . 0.9599 ?
    C10 H10C . 0.9599 ?
    C11 C12 . 1.381(5) ?
    C12 C13 . 1.388(5) ?
    C12 H12 . 0.9300 ?
loop_
    _geom_angle_atom_site_label_1
    _geom_angle_atom_site_label_2
    _geom_angle_atom_site_label_3
    _geom_angle_site_symmetry_1
    _geom_angle_site_symmetry_3
    _geom_angle
    _geom_angle_publ_flag
    C13 S1 C1 . . 91.10(17) ?
    C1 N1 C3 . . 115.4(3) ?
    C1 N1 C2 . . 121.4(3) ?
    C3 N1 C2 . . 123.2(3) ?
    C11 O2 C8 . . 118.1(3) ?
    O1 C1 N1 . . 126.6(4) ?
    O1 C1 S1 . . 123.7(3) ?
    N1 C1 S1 . . 109.8(3) ?
    N1 C2 H2A . . 109.5 ?
    N1 C2 H2B . . 109.5 ?
    H2A C2 H2B . . 109.5 ?
    N1 C2 H2C . . 109.5 ?
    H2A C2 H2C . . 109.5 ?
    H2B C2 H2C . . 109.5 ?
    C4 C3 C13 . . 120.2(3) ?
    C4 C3 N1 . . 127.2(3) ?
    C13 C3 N1 . . 112.6(3) ?
    C3 C4 C5 . . 120.2(3) ?
    C3 C4 H4 . . 119.9 ?
    C5 C4 H4 . . 119.9 ?
    C11 C5 C4 . . 118.8(3) ?
    C11 C5 C6 . . 117.9(3) ?
    C4 C5 C6 . . 123.4(3) ?
    C7 C6 C5 . . 120.3(4) ?
    C7 C6 H6 . . 119.8 ?
    C5 C6 H6 . . 119.8 ?
    C6 C7 C8 . . 121.8(3) ?
    C6 C7 H7 . . 119.1 ?
    C8 C7 H7 . . 119.1 ?
    O2 C8 C7 . . 110.5(3) ?
    O2 C8 C9 . . 109.2(3) ?
    C7 C8 C9 . . 109.5(3) ?
    O2 C8 C10 . . 103.6(3) ?
    C7 C8 C10 . . 111.9(3) ?
    C9 C8 C10 . . 112.1(3) ?
    C8 C9 H9A . . 109.5 ?
    C8 C9 H9B . . 109.5 ?
    H9A C9 H9B . . 109.5 ?
    C8 C9 H9C . . 109.5 ?
    H9A C9 H9C . . 109.5 ?
    H9B C9 H9C . . 109.5 ?
    C8 C10 H10A . . 109.5 ?
    C8 C10 H10B . . 109.5 ?
    H10A C10 H10B . . 109.5 ?
    C8 C10 H10C . . 109.5 ?
    H10A C10 H10C . . 109.5 ?
    H10B C10 H10C . . 109.5 ?
    O2 C11 C12 . . 117.5(3) ?
    O2 C11 C5 . . 120.8(3) ?
    C12 C11 C5 . . 121.6(3) ?
    C11 C12 C13 . . 118.4(3) ?
    C11 C12 H12 . . 120.8 ?
    C13 C12 H12 . . 120.8 ?
    C12 C13 C3 . . 120.8(3) ?
    C12 C13 S1 . . 128.0(3) ?
    C3 C13 S1 . . 111.2(3) ?
loop_
    _geom_torsion_atom_site_label_1
    _geom_torsion_atom_site_label_2
    _geom_torsion_atom_site_label_3
    _geom_torsion_atom_site_label_4
    _geom_torsion_site_symmetry_1
    _geom_torsion_site_symmetry_2
    _geom_torsion_site_symmetry_3
    _geom_torsion_site_symmetry_4
    _geom_torsion
    _geom_torsion_publ_flag
    C3 N1 C1 O1 . . . . 179.1(3) ?
    C2 N1 C1 O1 . . . . -2.0(5) ?
    C3 N1 C1 S1 . . . . -0.2(3) ?
    C2 N1 C1 S1 . . . . 178.6(2) ?
    C13 S1 C1 O1 . . . . -179.8(3) ?
    C13 S1 C1 N1 . . . . -0.4(2) ?
    C1 N1 C3 C4 . . . . -178.9(3) ?
    C2 N1 C3 C4 . . . . 2.2(5) ?
    C1 N1 C3 C13 . . . . 1.0(4) ?
    C2 N1 C3 C13 . . . . -177.9(3) ?
    C13 C3 C4 C5 . . . . -0.2(5) ?
    N1 C3 C4 C5 . . . . 179.7(3) ?
    C3 C4 C5 C11 . . . . -0.1(5) ?
    C3 C4 C5 C6 . . . . 178.6(3) ?
    C11 C5 C6 C7 . . . . -10.8(5) ?
    C4 C5 C6 C7 . . . . 170.5(3) ?
    C5 C6 C7 C8 . . . . -2.6(5) ?
    C11 O2 C8 C7 . . . . -37.9(4) ?
    C11 O2 C8 C9 . . . . 82.5(4) ?
    C11 O2 C8 C10 . . . . -157.9(3) ?
    C6 C7 C8 O2 . . . . 25.8(5) ?
    C6 C7 C8 C9 . . . . -94.5(4) ?
    C6 C7 C8 C10 . . . . 140.6(4) ?
    C8 O2 C11 C12 . . . . -155.9(3) ?
    C8 O2 C11 C5 . . . . 27.9(4) ?
    C4 C5 C11 O2 . . . . 176.6(3) ?
    C6 C5 C11 O2 . . . . -2.2(5) ?
    C4 C5 C11 C12 . . . . 0.5(5) ?
    C6 C5 C11 C12 . . . . -178.2(3) ?
    O2 C11 C12 C13 . . . . -176.9(3) ?
    C5 C11 C12 C13 . . . . -0.8(5) ?
    C11 C12 C13 C3 . . . . 0.5(5) ?
    C11 C12 C13 S1 . . . . -177.9(3) ?
    C4 C3 C13 C12 . . . . 0.0(5) ?
    N1 C3 C13 C12 . . . . -180.0(3) ?
    C4 C3 C13 S1 . . . . 178.7(2) ?
    N1 C3 C13 S1 . . . . -1.3(3) ?
    C1 S1 C13 C12 . . . . 179.5(3) ?
    C1 S1 C13 C3 . . . . 1.0(2) ?
loop_
    _geom_hbond_atom_site_label_D
    _geom_hbond_atom_site_label_H
    _geom_hbond_atom_site_label_A
    _geom_hbond_site_symmetry_A
    _geom_hbond_distance_DH
    _geom_hbond_distance_HA
    _geom_hbond_distance_DA
    _geom_hbond_angle_DHA
    C7 H7 O1 1_566 0.93 2.56 3.331(5) 140.4
data_global
_journal_date_recd_electronic     2008-03-10
_journal_date_accepted     2008-04-17
_journal_name_full     'Acta Crystallographica, Section E'
_journal_year     2008
_journal_volume     64
_journal_issue      5
_journal_page_first     o891
_journal_page_last     o891
_journal_paper_category     QO
_journal_coeditor_code     XU2407
_publ_contact_author_name     'Peng Xia'
_publ_contact_author_address
;
Departmentof Medicinal Chemistry
School of Pharmacy
Fudan University
Shanghai 200032
People's Republic of China
;
_publ_contact_author_email     pxia@fudan.edu.cn
_publ_contact_author_fax     '86 21 5423 7563'
_publ_contact_author_phone     '86 21 5423 7563'
_publ_section_title
;
1,6,6-Trimethyl-6<i>H</i>-chromeno[6,7-<i>d</i>]thiazol-2(3<i>H</i>)-one
;
loop_
    _publ_author_name
    _publ_author_address
    'Tang, Jian'
;
Department of Medicinal Chemistry
School of Pharmacy
Fudan University
Shanghai 200032
People's Republic of China
;
    'Wang, Yang'
;
Department of Medicinal Chemistry
School of Pharmacy
Fudan University
Shanghai 200032
People's Republic of China
;
    'Zhang, Bei-Na'
;
Department of Medicinal Chemistry
School of Pharmacy
Fudan University
Shanghai 200032
People's Republic of China
;
    'Xia, Peng'
;
Department of Medicinal Chemistry
School of Pharmacy
Fudan University
Shanghai 200032
People's Republic of China
;
