# Supplementary material for: 1,6,6-Trimethyl-1H-chromeno[6,7-d]thia­zol-2(6H)-one
Source: Acta Crystallogr Sect E Struct Rep Online. 2008 Apr 23;64(Pt 5):o891. doi: 10.1107/S1600536808010623 (PMC2961216; doi:10.1107/S1600536808010623)
Supplement: Supplementary file 2 [file e-64-0o891-Isup2.hkl]

# 
# h,k,l, Fc-squared, Fo-squared, sigma(Fo-squared) and status flag 
# 
data_I
_shelx_title ' B28' 
_shelx_refln_list_code          4 
_shelx_F_calc_maximum      119.41 
_exptl_crystal_F_000       260.00 
_reflns_d_resolution_high  0.8357 
 
loop_ 
 _symmetry_equiv_pos_as_xyz 
 'x, y, z' 
 '-x, -y, -z' 
 
_cell_length_a     7.3760 
_cell_length_b     8.3950 
_cell_length_c    10.5360 
_cell_angle_alpha 106.130 
_cell_angle_beta   98.160 
_cell_angle_gamma  94.080 
 
_shelx_F_squared_multiplier     1.000 
 
loop_ 
 _refln_index_h 
 _refln_index_k 
 _refln_index_l 
 _refln_F_squared_calc 
 _refln_F_squared_meas 
 _refln_F_squared_sigma 
 _refln_observed_status 
   1   0   0      551.99     1033.65      8.52 o 
   2   0   0    14258.46    25402.74    227.16 o 
   3   0   0      931.61     1782.76     16.70 o 
   4   0   0     1003.53     1699.52     19.26 o 
   5   0   0      217.18      317.63      9.14 o 
   6   0   0      102.25      132.40      3.94 o 
   7   0   0       36.30       34.56      2.39 o 
   8   0   0        1.45        2.07      2.24 o 
  -8   1   0        0.10       -1.34      5.63 o 
  -7   1   0        1.18        1.85      4.35 o 
  -6   1   0        6.01        2.75      4.94 o 
  -5   1   0        6.20        1.47      3.85 o 
  -4   1   0       10.32       14.40      1.19 o 
  -3   1   0       19.54       28.71      1.06 o 
  -2   1   0       46.26       65.18      1.91 o 
  -1   1   0       44.65       47.21      0.97 o 
   0   1   0       42.41       36.19      2.07 o 
   1   1   0       46.66       58.23      1.88 o 
   2   1   0     6401.15    10702.70     34.67 o 
   3   1   0      410.75      811.42     11.70 o 
   4   1   0     4263.56     6833.29     38.93 o 
   5   1   0       31.45       46.14      1.91 o 
   6   1   0     1008.23     1278.18     21.78 o 
   7   1   0       67.16       65.57      2.88 o 
   8   1   0      212.07      174.66      5.50 o 
  -8   2   0       15.73       21.87      2.26 o 
  -7   2   0       54.40       67.88      2.62 o 
  -6   2   0       11.28        5.93      5.87 o 
  -5   2   0      240.39      341.13      9.71 o 
  -4   2   0       83.81      105.07      3.14 o 
  -3   2   0      205.05      261.71      7.10 o 
  -2   2   0      436.83      420.18      7.56 o 
  -1   2   0      359.81      314.49      6.23 o 
   0   2   0        4.54        4.43      0.54 o 
   1   2   0       22.84       23.56      0.65 o 
   2   2   0        0.05        3.71      2.16 o 
   3   2   0      267.30      358.50      8.77 o 
   4   2   0      141.79      226.89      6.42 o 
   5   2   0        4.04        5.82      3.69 o 
   6   2   0      271.04      314.18      9.58 o 
   7   2   0        1.02       -2.04      4.90 o 
   8   2   0      223.18      182.21      5.45 o 
  -8   3   0        2.61        8.31      5.43 o 
  -7   3   0       69.82       66.19      2.84 o 
  -6   3   0       88.43      101.51      3.49 o 
  -5   3   0       76.80       82.72      2.62 o 
  -4   3   0      284.37      291.25      8.24 o 
  -3   3   0        8.95        6.90      1.03 o 
  -2   3   0      143.90      126.92      4.02 o 
  -1   3   0      133.33      109.26      6.56 o 
   0   3   0      897.22      718.16      9.16 o 
   1   3   0      236.87      223.15      4.44 o 
   2   3   0      122.91      110.00      3.14 o 
   3   3   0       42.87       43.17      1.52 o 
   4   3   0        2.00       -1.76      3.49 o 
   5   3   0        9.99        7.32      4.84 o 
   6   3   0        0.09        2.94      4.24 o 
   7   3   0        4.35        5.21      5.83 o 
  -8   4   0        6.64        4.83      6.09 o 
  -7   4   0       47.20       45.99      2.57 o 
  -6   4   0       14.70       17.56      1.87 o 
  -5   4   0      140.25      135.23      4.15 o 
  -4   4   0        7.07        2.26      3.50 o 
  -3   4   0      816.93      803.95     14.13 o 
  -2   4   0      349.02      303.56      8.44 o 
  -1   4   0      321.27      295.61      5.59 o 
   0   4   0      684.46      622.21      9.24 o 
   1   4   0        0.01        0.91      1.81 o 
   2   4   0      517.84      554.90     11.94 o 
   3   4   0       15.15       14.88      1.47 o 
   4   4   0      223.54      238.17      6.99 o 
   5   4   0        8.12        2.04      4.94 o 
   6   4   0       20.16       18.82      2.07 o 
   7   4   0        2.53       -3.76      6.59 o 
  -7   5   0       51.53       48.29      2.99 o 
  -6   5   0       84.78       81.97      3.01 o 
  -5   5   0      164.99      168.01      4.16 o 
  -4   5   0       83.61       73.26      2.42 o 
  -3   5   0       96.89       82.56      2.59 o 
  -2   5   0        4.10        3.23      3.27 o 
  -1   5   0      322.82      286.85      8.07 o 
   0   5   0        0.63       -1.37      2.52 o 
   1   5   0      588.17      557.23      8.85 o 
   2   5   0       85.56       90.12      2.46 o 
   3   5   0       72.78       76.61      2.39 o 
   4   5   0      156.01      154.68      4.05 o 
   5   5   0        2.51        3.17      1.74 o 
   6   5   0       74.07       64.95      3.16 o 
  -7   6   0        0.84        2.48      2.13 o 
  -6   6   0       16.25       14.44      2.18 o 
  -5   6   0        8.05        9.61      1.82 o 
  -4   6   0      106.33      113.29      2.99 o 
  -3   6   0       82.75       80.06      2.55 o 
  -2   6   0      154.98      143.49      4.42 o 
  -1   6   0      108.24      113.84      3.38 o 
   0   6   0      173.02      170.46      3.28 o 
   1   6   0       58.27       60.87      4.47 o 
   2   6   0       17.74       19.48      1.82 o 
   3   6   0      135.19      133.16      3.91 o 
   4   6   0        0.04        5.36      4.62 o 
   5   6   0       89.76       81.15      3.17 o 
   6   6   0       12.04        2.97      6.53 o 
  -6   7   0        0.19        0.94      5.41 o 
  -5   7   0        1.43       -4.62      5.05 o 
  -4   7   0        2.86       -4.59      4.59 o 
  -3   7   0        0.44       -4.29      4.29 o 
  -2   7   0       84.19       82.45      2.68 o 
  -1   7   0        1.71        0.35      3.14 o 
   0   7   0      153.77      169.28      3.33 o 
   1   7   0        0.29        0.56      3.22 o 
   2   7   0      176.06      186.07      5.01 o 
   3   7   0        1.00        2.00      4.57 o 
   4   7   0       87.92       87.20      3.32 o 
   5   7   0        0.00       -4.44      5.85 o 
  -5   8   0       25.02       26.62      2.59 o 
  -4   8   0       19.81       24.86      2.51 o 
  -3   8   0       11.51        7.43      5.45 o 
  -2   8   0        7.40        2.77      5.32 o 
  -1   8   0        0.44        0.00      3.13 o 
   0   8   0        0.52        2.81      3.08 o 
   1   8   0        0.17        0.06      3.34 o 
   2   8   0        2.01        4.20      1.89 o 
   3   8   0        0.00        6.02      4.57 o 
   4   8   0       14.87       13.78      2.57 o 
  -4   9   0        4.15       -2.51      5.94 o 
  -3   9   0       20.91       30.84      2.66 o 
  -2   9   0        0.87        9.26      5.36 o 
  -1   9   0       33.34       45.19      2.04 o 
   0   9   0        0.12        1.45      3.53 o 
   1   9   0        4.06        7.18      4.13 o 
   2   9   0        2.87       -3.01      5.61 o 
  -2  -9   1       12.59       18.86      2.48 o 
  -1  -9   1        1.27       -3.79      3.79 o 
   0  -9   1       17.03       24.55      2.06 o 
   1  -9   1        0.08        1.82      3.28 o 
   2  -9   1       14.13       15.58      2.48 o 
   3  -9   1        0.12       -0.48      5.60 o 
   4  -9   1       16.42       21.67      2.61 o 
  -4  -8   1       24.84       15.98      2.68 o 
  -3  -8   1       15.36        8.04      6.09 o 
  -2  -8   1       14.79       10.79      5.78 o 
  -1  -8   1        0.54       -0.29      3.14 o 
   0  -8   1        0.01        2.32      3.42 o 
   1  -8   1        1.04       -2.89      3.34 o 
   2  -8   1        9.02        6.16      5.06 o 
   3  -8   1        2.01        3.63      5.19 o 
   4  -8   1        2.00        4.31      5.03 o 
   5  -8   1        0.34        7.03      4.51 o 
  -5  -7   1       24.18       24.53      2.57 o 
  -4  -7   1        0.08       -5.41      5.41 o 
  -3  -7   1       29.98       29.23      2.33 o 
  -2  -7   1       13.15        8.09      5.23 o 
  -1  -7   1      105.73      108.67      7.93 o 
   0  -7   1       17.71       15.88      2.71 o 
   1  -7   1       37.32       36.61      1.47 o 
   2  -7   1        0.16        2.02      1.54 o 
   3  -7   1        0.73       -3.12      4.27 o 
   4  -7   1        5.10        4.13      4.20 o 
   5  -7   1        8.38        6.02      1.93 o 
   6  -7   1        1.55       -0.46      5.43 o 
  -6  -6   1        0.30        1.93      6.18 o 
  -5  -6   1       60.64       47.48      2.64 o 
  -4  -6   1        1.50        5.17      4.55 o 
  -3  -6   1       94.33       95.03      2.73 o 
  -2  -6   1       16.90       17.12      1.72 o 
  -1  -6   1       47.71       49.15      3.11 o 
   0  -6   1        1.43        3.77      2.48 o 
   1  -6   1       86.11       84.01      1.82 o 
   2  -6   1      124.05      125.71      3.76 o 
   3  -6   1      197.96      185.92      5.50 o 
   4  -6   1       34.52       38.55      2.22 o 
   5  -6   1       80.57       89.14      2.73 o 
   6  -6   1        0.72       -5.52      5.52 o 
   7  -6   1       20.02       17.56      2.57 o 
  -7  -5   1        8.79       -4.49      6.75 o 
  -6  -5   1        1.13       -5.67      5.67 o 
  -5  -5   1       34.67       30.12      2.18 o 
  -4  -5   1        9.21        6.07      4.84 o 
  -3  -5   1      107.74      109.80      2.73 o 
  -2  -5   1        1.14        1.23      3.38 o 
  -1  -5   1      117.06      105.78      2.28 o 
   0  -5   1       56.46       60.63      3.40 o 
   1  -5   1      114.95      115.54      2.40 o 
   2  -5   1      401.97      350.36     10.09 o 
   3  -5   1        0.45       -2.26      3.71 o 
   4  -5   1       18.96        9.41      4.81 o 
   5  -5   1        3.56        7.25      4.31 o 
   6  -5   1       45.52       46.36      2.61 o 
   7  -5   1        7.23       10.04      2.24 o 
  -7  -4   1        8.10        6.22      2.27 o 
  -6  -4   1        0.52       -2.33      4.77 o 
  -5  -4   1       27.36       34.55      1.98 o 
  -4  -4   1        0.18       -2.77      3.74 o 
  -3  -4   1       67.77       59.42      1.91 o 
  -2  -4   1       59.12       59.50      1.85 o 
  -1  -4   1      288.64      248.58      5.25 o 
   0  -4   1       46.88       43.74      2.30 o 
   1  -4   1       31.93       22.88      0.99 o 
   2  -4   1        1.83        4.77      2.95 o 
   3  -4   1       15.10       16.93      1.23 o 
   4  -4   1       49.39       50.58      1.91 o 
   5  -4   1       53.85       44.64      2.18 o 
   6  -4   1       78.59       81.27      2.79 o 
   7  -4   1        0.25        2.50      5.38 o 
   8  -4   1        0.94       -0.97      5.93 o 
  -8  -3   1       63.54       49.08      3.28 o 
  -7  -3   1       29.30       30.45      2.46 o 
  -6  -3   1        0.42        3.91      4.68 o 
  -5  -3   1       37.61       40.29      2.13 o 
  -4  -3   1        0.14       -1.45      3.19 o 
  -3  -3   1       92.12      106.61      3.14 o 
  -2  -3   1       11.34       10.33      0.99 o 
  -1  -3   1      130.74      119.21      2.44 o 
   0  -3   1      502.88      407.10      5.33 o 
   1  -3   1      458.95      370.50      6.52 o 
   2  -3   1      198.02      168.71      5.10 o 
   3  -3   1      227.00      248.26      7.41 o 
   4  -3   1      168.69      196.40      5.80 o 
   5  -3   1        1.16        3.28      3.85 o 
   6  -3   1       61.51       72.12      2.68 o 
   7  -3   1        0.03       -5.30      5.30 o 
   8  -3   1       20.82       12.66      6.35 o 
  -8  -2   1      353.88      279.36      8.46 o 
  -7  -2   1       26.99       31.15      2.40 o 
  -6  -2   1      863.40     1093.89     20.77 o 
  -5  -2   1      249.69      347.70     10.42 o 
  -4  -2   1      357.68      538.13     12.04 o 
  -3  -2   1      513.55      758.89     12.13 o 
  -2  -2   1        0.03       -2.22      2.22 o 
  -1  -2   1       19.73       20.82      0.76 o 
   0  -2   1       58.04       45.30      0.94 o 
   1  -2   1        5.59        5.90      1.46 o 
   2  -2   1      491.29      532.77      8.55 o 
   3  -2   1        9.47       11.03      1.01 o 
   4  -2   1      157.08      230.61      6.86 o 
   5  -2   1        7.97        6.22      4.26 o 
   6  -2   1       16.27       19.17      2.04 o 
   7  -2   1        0.51        6.53      4.79 o 
   8  -2   1       12.37        8.77      2.42 o 
  -8  -1   1       26.40       24.60      2.64 o 
  -7  -1   1        0.53        4.16      4.62 o 
  -6  -1   1      355.68      458.27     13.58 o 
  -5  -1   1       12.16       15.74      1.47 o 
  -4  -1   1     3160.98     5815.88     35.39 o 
  -3  -1   1       92.96      174.51      5.17 o 
  -2  -1   1    10603.66    18973.42    208.16 o 
  -1  -1   1     4922.81     6003.77     13.97 o 
   0  -1   1     4854.70     3818.94     37.87 o 
   1  -1   1     3626.46     3856.46     33.52 o 
   2  -1   1      491.96      749.99      9.36 o 
   3  -1   1       11.07       12.73      0.95 o 
   4  -1   1        0.87        4.37      2.77 o 
   5  -1   1       17.41       17.85      1.50 o 
   6  -1   1       42.96       49.11      2.29 o 
   7  -1   1        4.86       -0.39      5.27 o 
   8  -1   1        8.33        5.03      5.91 o 
  -8   0   1        0.21       -5.32      5.65 o 
  -7   0   1       32.08       37.17      2.22 o 
  -6   0   1       48.79       50.89      2.29 o 
  -5   0   1      121.50      194.45      6.11 o 
  -4   0   1      109.26      246.13      6.92 o 
  -3   0   1      567.22     1267.80     14.05 o 
  -2   0   1      131.78      278.22      5.72 o 
  -1   0   1       17.82       25.68      0.57 o 
   0   0   1     2081.73     1560.70      9.38 o 
   1   0   1        2.41        5.69      1.57 o 
   2   0   1     4594.40     7702.12     29.08 o 
   3   0   1     1038.31     1621.94     16.47 o 
   4   0   1      810.20     1447.57     18.03 o 
   5   0   1       71.34      108.85      3.34 o 
   6   0   1       31.91       40.45      2.24 o 
   7   0   1        0.08       -5.67      5.67 o 
   8   0   1        5.52       -3.25      6.49 o 
  -8   1   1       30.28       31.02      2.59 o 
  -7   1   1        1.44        6.26      4.20 o 
  -6   1   1      159.97      235.80      7.12 o 
  -5   1   1        0.71        6.07      3.32 o 
  -4   1   1      103.12      146.70      4.24 o 
  -3   1   1      334.14      427.83      8.77 o 
  -2   1   1      215.77      242.83      5.45 o 
  -1   1   1     2054.11     1603.78     10.93 o 
   0   1   1       26.31       21.40      0.51 o 
   1   1   1     1762.34     1823.42     18.58 o 
   2   1   1      265.07      328.42      6.92 o 
   3   1   1      421.48      626.69     10.93 o 
   4   1   1        0.01       -3.47      3.47 o 
   5   1   1      206.64      259.78      7.54 o 
   6   1   1      108.41      124.30      3.56 o 
   7   1   1       70.20       68.72      2.83 o 
   8   1   1       12.66       10.97      6.38 o 
  -8   2   1       56.49       60.56      3.06 o 
  -7   2   1        0.10        6.00      4.27 o 
  -6   2   1      113.14      139.65      4.26 o 
  -5   2   1      104.73      114.79      3.16 o 
  -4   2   1      122.10      138.04      3.93 o 
  -3   2   1       18.14       21.92      1.12 o 
  -2   2   1      180.04      157.69      4.55 o 
  -1   2   1        4.45        3.51      0.54 o 
   0   2   1       54.97       43.99      0.96 o 
   1   2   1      221.70      214.42      4.02 o 
   2   2   1       32.36       30.77      1.08 o 
   3   2   1       16.81       15.50      1.17 o 
   4   2   1       82.92       93.60      2.64 o 
   5   2   1       28.32       31.28      2.00 o 
   6   2   1       45.89       35.94      2.24 o 
   7   2   1       16.83       14.95      2.26 o 
   8   2   1        4.53        9.49      6.26 o 
  -8   3   1        4.39        3.23      5.98 o 
  -7   3   1       69.77       75.48      2.92 o 
  -6   3   1       20.37       23.78      2.11 o 
  -5   3   1      195.29      205.44      6.49 o 
  -4   3   1      454.42      483.13     12.04 o 
  -3   3   1       29.86       22.35      1.23 o 
  -2   3   1     1614.51     1466.98     16.11 o 
  -1   3   1      382.23      339.42      7.27 o 
   0   3   1      429.64      383.07     10.50 o 
   1   3   1       86.34       78.16      3.14 o 
   2   3   1       53.42       59.07      1.89 o 
   3   3   1      173.54      192.23      5.82 o 
   4   3   1        6.50        5.06      3.60 o 
   5   3   1       49.88       52.31      2.37 o 
   6   3   1       21.75       23.08      1.85 o 
   7   3   1        9.04        1.36      5.69 o 
  -8   4   1       34.04       37.59      2.64 o 
  -7   4   1        0.76       -4.55      5.28 o 
  -6   4   1       55.16       51.64      2.44 o 
  -5   4   1        0.85        3.91      4.11 o 
  -4   4   1        1.19        1.28      3.76 o 
  -3   4   1       86.19       96.45      2.62 o 
  -2   4   1       63.62       59.11      1.76 o 
  -1   4   1      282.59      279.81      5.64 o 
   0   4   1      279.83      257.18      6.49 o 
   1   4   1       10.70       14.92      0.89 o 
   2   4   1      199.66      222.72      6.71 o 
   3   4   1       10.95        6.79      1.38 o 
   4   4   1        6.04        7.32      1.65 o 
   5   4   1        6.81        8.59      5.03 o 
   6   4   1        8.86        9.63      5.71 o 
   7   4   1        0.47       -4.88      5.91 o 
  -7   5   1        0.43        1.34      5.39 o 
  -6   5   1      117.88      113.16      3.14 o 
  -5   5   1       21.08       20.00      1.96 o 
  -4   5   1      275.98      233.79      6.82 o 
  -3   5   1        9.99        8.95      1.38 o 
  -2   5   1      211.26      193.35      5.67 o 
  -1   5   1       12.81        9.56      1.18 o 
   0   5   1        2.25        3.46      1.08 o 
   1   5   1        3.46        4.87      2.36 o 
   2   5   1        0.97        4.88      1.28 o 
   3   5   1       41.44       38.62      2.13 o 
   4   5   1       33.25       36.91      2.11 o 
   5   5   1        9.33        4.42      4.49 o 
   6   5   1        9.99        6.04      5.71 o 
  -7   6   1       20.01       18.64      2.57 o 
  -6   6   1        6.29        8.95      1.91 o 
  -5   6   1       23.80       21.81      2.04 o 
  -4   6   1       47.64       44.03      2.22 o 
  -3   6   1       85.31       80.26      2.61 o 
  -2   6   1      232.71      216.61      6.40 o 
  -1   6   1      124.35      113.54      5.08 o 
   0   6   1      227.76      223.37     11.53 o 
   1   6   1       84.95       81.62      2.79 o 
   2   6   1       31.24       28.49      2.11 o 
   3   6   1       64.99       61.48      2.42 o 
   4   6   1        2.79        7.25      4.29 o 
   5   6   1        3.08       -5.47      5.47 o 
  -6   7   1        0.13        3.80      5.38 o 
  -5   7   1        1.12        3.43      4.38 o 
  -4   7   1        2.63        6.29      4.38 o 
  -3   7   1       40.92       33.37      2.29 o 
  -2   7   1        6.14        5.60      4.73 o 
  -1   7   1       61.56       57.55      2.29 o 
   0   7   1        1.78       -1.56      3.43 o 
   1   7   1       48.02       47.10      1.71 o 
   2   7   1       30.73       28.27      2.35 o 
   3   7   1       16.59       18.80      2.11 o 
   4   7   1       14.34       12.00      6.22 o 
  -5   8   1        0.20        3.89      6.13 o 
  -4   8   1        8.26       10.18      2.11 o 
  -3   8   1        0.95       -0.86      4.51 o 
  -2   8   1       27.09       28.00      2.26 o 
  -1   8   1       11.89        8.11      3.65 o 
   0   8   1        4.15        2.57      3.63 o 
   1   8   1       88.81       93.96      2.27 o 
   2   8   1        5.26        6.60      2.18 o 
   3   8   1       75.57       73.97      3.43 o 
  -3   9   1        0.98        0.00      5.69 o 
  -2   9   1       16.44       17.30      2.59 o 
  -1   9   1        0.26        1.14      3.99 o 
   0   9   1       10.49       11.97      1.66 o 
   1   9   1        3.82        3.49      4.37 o 
  -3  -9   2        0.02        3.52      5.39 o 
  -2  -9   2        0.73       -5.19      6.15 o 
  -1  -9   2        4.34        5.33      2.38 o 
   0  -9   2        0.60       -0.81      3.44 o 
   1  -9   2       20.40       26.53      2.52 o 
   2  -9   2        2.14       -4.44      5.89 o 
   3  -9   2       11.24       -2.77      6.31 o 
   4  -9   2        2.12        4.57      2.24 o 
  -4  -8   2       44.55       47.83      2.79 o 
  -3  -8   2        2.73        2.61      4.53 o 
  -2  -8   2        8.66        8.60      1.91 o 
  -1  -8   2        2.58       -1.65      3.23 o 
   0  -8   2        1.14        1.38      2.00 o 
   1  -8   2        3.52        3.99      3.72 o 
   2  -8   2        1.85       -1.14      4.81 o 
   3  -8   2       24.54       27.24      2.13 o 
   4  -8   2        3.58        8.59      5.08 o 
   5  -8   2       24.59       27.85      2.55 o 
  -5  -7   2        2.75        1.39      5.85 o 
  -4  -7   2        1.45        2.07      4.75 o 
  -3  -7   2        9.59        9.19      1.82 o 
  -2  -7   2      102.94      105.97      3.05 o 
  -1  -7   2       10.69       11.87      3.49 o 
   0  -7   2      222.82      224.14      4.61 o 
   1  -7   2       36.58       37.90      1.50 o 
   2  -7   2       40.27       42.25      2.20 o 
   3  -7   2       62.76       60.41      2.44 o 
   4  -7   2        2.37        7.12      4.51 o 
   5  -7   2        4.31        1.25      5.25 o 
   6  -7   2        0.07        9.78      5.03 o 
  -6  -6   2       33.32       29.92      2.70 o 
  -5  -6   2        7.23        4.92      5.12 o 
  -4  -6   2       86.54       78.34      2.90 o 
  -3  -6   2       36.15       42.14      2.20 o 
  -2  -6   2       98.29      100.43      2.72 o 
  -1  -6   2       73.29       73.00      1.80 o 
   0  -6   2        4.85        4.53      1.54 o 
   1  -6   2      396.31      331.95     12.75 o 
   2  -6   2      149.18      148.57      4.38 o 
   3  -6   2      236.93      221.53      6.53 o 
   4  -6   2      348.87      348.87     10.60 o 
   5  -6   2        1.50       -3.71      4.84 o 
   6  -6   2      153.62      160.90      3.94 o 
   7  -6   2       12.65        0.00      6.59 o 
  -7  -5   2        2.97        5.21      2.16 o 
  -6  -5   2       11.26       10.86      2.04 o 
  -5  -5   2        0.44        6.90      4.27 o 
  -4  -5   2       33.05       33.06      2.02 o 
  -3  -5   2       13.63       12.90      1.54 o 
  -2  -5   2      137.83      132.53      3.80 o 
  -1  -5   2       44.66       40.31      1.14 o 
   0  -5   2      238.20      227.95     15.23 o 
   1  -5   2        2.45        0.56      2.11 o 
   2  -5   2       47.42       51.09      1.78 o 
   3  -5   2       18.06       17.12      1.36 o 
   4  -5   2       25.92       25.52      1.83 o 
   5  -5   2      162.76      167.83      4.64 o 
   6  -5   2       14.65       14.64      2.00 o 
   7  -5   2       40.51       35.04      2.84 o 
  -7  -4   2        1.27        3.60      5.41 o 
  -6  -4   2        1.98        0.77      4.42 o 
  -5  -4   2       22.69       21.78      2.02 o 
  -4  -4   2       60.64       57.96      2.13 o 
  -3  -4   2       18.24       18.27      1.43 o 
  -2  -4   2      171.78      167.79      5.03 o 
  -1  -4   2      303.52      300.78      5.71 o 
   0  -4   2      267.31      221.89      5.50 o 
   1  -4   2      500.83      468.86      6.90 o 
   2  -4   2      482.87      439.17     10.04 o 
   3  -4   2      214.60      204.98      6.37 o 
   4  -4   2       38.24       45.72      1.82 o 
   5  -4   2       65.40       80.89      2.57 o 
   6  -4   2        0.94       -3.96      4.68 o 
   7  -4   2       29.86       33.46      2.53 o 
   8  -4   2        2.58       -2.97      6.66 o 
  -8  -3   2       20.94       14.79      2.64 o 
  -7  -3   2       44.28       41.76      2.55 o 
  -6  -3   2        0.23        2.44      4.38 o 
  -5  -3   2        2.02        1.74      4.15 o 
  -4  -3   2        2.91        0.72      3.45 o 
  -3  -3   2      364.31      434.22     10.48 o 
  -2  -3   2        7.86        8.68      1.01 o 
  -1  -3   2      121.26      105.48      2.32 o 
   0  -3   2       93.94       76.71      2.78 o 
   1  -3   2      215.68      181.56      3.53 o 
   2  -3   2        0.90       -2.40      2.40 o 
   3  -3   2      427.14      482.27     10.68 o 
   4  -3   2       62.57       61.51      1.89 o 
   5  -3   2       88.28      106.61      3.41 o 
   6  -3   2       24.74       22.77      2.02 o 
   7  -3   2       37.01       41.99      2.35 o 
   8  -3   2        1.81        1.45      5.71 o 
  -8  -2   2       23.68       19.15      2.62 o 
  -7  -2   2        1.09        1.17      4.55 o 
  -6  -2   2       28.54       39.99      2.24 o 
  -5  -2   2       82.73      120.86      3.98 o 
  -4  -2   2       72.32      112.41      3.32 o 
  -3  -2   2      475.87      749.52     12.09 o 
  -2  -2   2       12.25       10.73      0.86 o 
  -1  -2   2      101.52       93.83      2.00 o 
   0  -2   2      759.37      592.27      7.98 o 
   1  -2   2      972.63      835.53      6.88 o 
   2  -2   2      227.11      242.15      6.31 o 
   3  -2   2      289.20      361.75      8.71 o 
   4  -2   2      136.55      188.03      5.52 o 
   5  -2   2      198.04      232.41      6.90 o 
   6  -2   2        8.05        5.94      5.25 o 
   7  -2   2       67.42       70.45      2.88 o 
   8  -2   2        7.20        2.37      5.87 o 
  -8  -1   2       26.37        7.21      6.68 o 
  -7  -1   2       17.70       23.72      2.11 o 
  -6  -1   2       35.82       48.93      2.33 o 
  -5  -1   2        0.22       -2.00      3.56 o 
  -4  -1   2      203.38      345.84      9.47 o 
  -3  -1   2        0.05        2.86      2.66 o 
  -2  -1   2       79.82      100.01      2.94 o 
  -1  -1   2        0.48        1.07      1.71 o 
   0  -1   2      466.14      350.08      7.74 o 
   1  -1   2        2.29        5.14      1.19 o 
   2  -1   2      467.63      531.38      8.57 o 
   3  -1   2       81.97       88.76      2.70 o 
   4  -1   2       43.25       43.55      1.61 o 
   5  -1   2      213.83      268.42      8.24 o 
   6  -1   2       80.50       90.81      2.84 o 
   7  -1   2       72.32       67.42      2.88 o 
   8  -1   2       39.96       30.86      2.81 o 
  -8   0   2        1.96       -1.76      5.76 o 
  -7   0   2       22.15       31.41      2.16 o 
  -6   0   2       10.97       15.72      1.93 o 
  -5   0   2      162.64      267.74      8.35 o 
  -4   0   2       63.09       89.90      2.72 o 
  -3   0   2       57.40       92.47      2.31 o 
  -2   0   2      503.86      564.79      8.40 o 
  -1   0   2      631.76      512.76     10.59 o 
   0   0   2     1486.73     1152.46      6.47 o 
   1   0   2      301.25      308.56      9.22 o 
   2   0   2      172.84      222.45      5.87 o 
   3   0   2       17.58       22.79      1.16 o 
   4   0   2      101.22      140.51      4.15 o 
   5   0   2        1.75        4.37      3.82 o 
   6   0   2      119.98      113.69      3.38 o 
   7   0   2       11.71       15.36      2.11 o 
   8   0   2        9.49        2.40      6.42 o 
  -8   1   2        0.39        3.96      5.12 o 
  -7   1   2        0.72        1.10      4.18 o 
  -6   1   2      105.44      120.63      3.76 o 
  -5   1   2       13.01        7.67      4.20 o 
  -4   1   2      142.66      164.36      5.17 o 
  -3   1   2        2.33        1.06      2.64 o 
  -2   1   2       23.21       20.20      0.94 o 
  -1   1   2       77.71       61.54      1.37 o 
   0   1   2      697.53      515.03      5.07 o 
   1   1   2      191.45      179.20      3.53 o 
   2   1   2      229.37      240.76      6.55 o 
   3   1   2        0.01       -2.57      2.72 o 
   4   1   2       12.32       12.02      1.34 o 
   5   1   2       34.97       34.77      2.02 o 
   6   1   2        0.01        5.93      4.51 o 
   7   1   2        5.52       -0.84      5.58 o 
   8   1   2        0.13        8.46      2.20 o 
  -8   2   2        4.86        6.73      5.32 o 
  -7   2   2        8.01        9.80      2.02 o 
  -6   2   2       80.87      106.61      2.97 o 
  -5   2   2        8.13        5.78      1.45 o 
  -4   2   2        0.60        4.46      3.01 o 
  -3   2   2      202.69      199.52      6.04 o 
  -2   2   2      824.61      702.06     10.62 o 
  -1   2   2       11.29       10.88      0.58 o 
   0   2   2      125.22      105.52      2.23 o 
   1   2   2        1.53        1.36      0.70 o 
   2   2   2      206.63      213.66      6.22 o 
   3   2   2        0.08        2.07      2.92 o 
   4   2   2      289.46      298.82      8.60 o 
   5   2   2        0.83        3.10      3.69 o 
   6   2   2       56.09       49.08      2.31 o 
   7   2   2        4.74        4.42      5.69 o 
  -8   3   2        5.10       -1.39      6.48 o 
  -7   3   2        6.08        7.50      4.13 o 
  -6   3   2       56.57       63.53      2.44 o 
  -5   3   2        8.27        8.71      4.48 o 
  -4   3   2       43.88       37.74      1.69 o 
  -3   3   2      491.88      511.91     11.19 o 
  -2   3   2        8.28       11.10      1.05 o 
  -1   3   2      179.62      178.76      4.48 o 
   0   3   2       86.85       66.74      1.45 o 
   1   3   2        1.61        1.73      1.94 o 
   2   3   2      125.03      121.03      3.80 o 
   3   3   2      123.09      129.41      3.85 o 
   4   3   2        8.35        7.76      4.53 o 
   5   3   2       50.09       43.59      2.29 o 
   6   3   2        7.84        6.05      5.80 o 
   7   3   2        0.06       -5.69      6.13 o 
  -8   4   2       12.71        9.91      2.53 o 
  -7   4   2       37.26       42.62      2.35 o 
  -6   4   2        4.05       -1.08      4.73 o 
  -5   4   2       86.37       88.41      2.61 o 
  -4   4   2        4.72        4.04      3.76 o 
  -3   4   2      181.38      144.72      4.42 o 
  -2   4   2       38.02       32.58      1.49 o 
  -1   4   2        0.78        1.73      2.01 o 
   0   4   2       78.54       65.92      1.30 o 
   1   4   2      180.87      198.75      9.09 o 
   2   4   2       17.60       11.19      1.39 o 
   3   4   2        5.47        2.83      3.89 o 
   4   4   2        7.26        4.90      4.57 o 
   5   4   2        9.60        7.56      1.93 o 
   6   4   2        3.65        3.98      5.14 o 
  -7   5   2       31.46       27.96      2.70 o 
  -6   5   2        8.79       11.59      2.00 o 
  -5   5   2       34.82       29.57      2.18 o 
  -4   5   2        3.01        6.18      3.65 o 
  -3   5   2       96.30       84.81      2.72 o 
  -2   5   2       45.99       -6.49      6.86 o 
  -1   5   2      142.28      127.93      2.68 o 
   0   5   2       25.78       29.79      1.17 o 
   1   5   2       40.90       38.34      1.29 o 
   2   5   2       45.22       44.03      2.11 o 
   3   5   2       15.92       15.06      1.67 o 
   4   5   2       31.55       30.99      2.18 o 
   5   5   2       16.44        9.82      5.30 o 
   6   5   2        0.55        8.31      5.32 o 
  -7   6   2       27.37       17.58      2.70 o 
  -6   6   2        4.03        3.50      4.73 o 
  -5   6   2      132.13      127.56      3.38 o 
  -4   6   2       75.96       70.27      2.66 o 
  -3   6   2       57.93       61.50      2.42 o 
  -2   6   2       87.86       78.54      2.61 o 
  -1   6   2       14.47       12.26      1.76 o 
   0   6   2       74.30       70.81      1.94 o 
   1   6   2       33.67       28.85      2.34 o 
   2   6   2       29.57       30.31      2.16 o 
   3   6   2       15.93       15.63      1.94 o 
   4   6   2        7.93        5.98      5.05 o 
   5   6   2        0.32        0.48      5.67 o 
  -6   7   2        1.42       -0.97      5.83 o 
  -5   7   2       16.64        9.78      5.72 o 
  -4   7   2        1.30        4.51      4.90 o 
  -3   7   2      121.95      119.18      3.43 o 
  -2   7   2        6.19        3.32      4.57 o 
  -1   7   2      214.84      227.89      4.10 o 
   0   7   2      105.49      105.03      2.13 o 
   1   7   2       46.26       50.89      2.80 o 
   2   7   2      141.96      149.83      4.11 o 
   3   7   2        5.36        3.10      5.76 o 
   4   7   2       55.07       55.97      2.99 o 
  -5   8   2        2.92        3.52      5.82 o 
  -4   8   2        4.15        9.41      5.56 o 
  -3   8   2        4.78        9.37      5.30 o 
  -2   8   2        0.00        0.44      4.88 o 
  -1   8   2        5.40        2.57      3.85 o 
   0   8   2        4.93       -1.17      5.86 o 
   1   8   2       41.53       56.13      4.93 o 
   2   8   2        1.01        0.00      6.05 o 
  -2   9   2        1.13        7.04      5.69 o 
  -1   9   2       11.37       17.58      1.77 o 
   0 -10   3       13.73       19.70      1.88 o 
   1 -10   3        0.52        1.16      3.88 o 
  -3  -9   3       12.17       15.87      2.37 o 
  -2  -9   3        8.76       16.14      2.44 o 
  -1  -9   3        0.54        1.61      3.74 o 
   0  -9   3        7.69       12.07      2.03 o 
   1  -9   3        1.07       -3.29      6.93 o 
   2  -9   3       15.62       22.97      2.40 o 
   3  -9   3        2.16        8.77      5.32 o 
   4  -9   3       27.97       45.57      2.77 o 
  -4  -8   3      136.75      137.43      4.02 o 
  -3  -8   3        0.37       -0.42      5.25 o 
  -2  -8   3      217.96      220.61      5.94 o 
  -1  -8   3       48.95       44.69      2.02 o 
   0  -8   3       95.87       97.12      2.13 o 
   1  -8   3       41.24       44.37      1.66 o 
   2  -8   3        3.07        7.61      4.20 o 
   3  -8   3       10.47        8.97      1.94 o 
   4  -8   3        0.65        7.34      4.59 o 
   5  -8   3        8.86       16.42      2.26 o 
  -5  -7   3       29.05       24.71      2.61 o 
  -4  -7   3       11.36        8.20      5.71 o 
  -3  -7   3      107.06      116.15      3.12 o 
  -2  -7   3      107.57      116.21      2.99 o 
  -1  -7   3      172.26      171.40      5.90 o 
   0  -7   3      484.14      481.56     10.01 o 
   1  -7   3       35.64       35.48      1.52 o 
   2  -7   3      780.89      784.98     18.42 o 
   3  -7   3       24.18       34.38      2.00 o 
   4  -7   3      197.30      193.55      4.66 o 
   5  -7   3       36.89       29.76      2.53 o 
   6  -7   3       19.06       24.69      2.51 o 
  -6  -6   3        0.03       -0.46      5.41 o 
  -5  -6   3       20.26       19.03      2.16 o 
  -4  -6   3        7.93        8.86      1.71 o 
  -3  -6   3        4.30       -0.64      4.71 o 
  -2  -6   3        0.02        0.79      1.52 o 
  -1  -6   3        8.81       11.63      2.48 o 
   0  -6   3        3.96       -0.65      4.69 o 
   1  -6   3       12.34        5.69      3.15 o 
   2  -6   3       15.50       11.89      1.60 o 
   3  -6   3       57.55       47.24      2.31 o 
   4  -6   3      213.63      200.34      5.69 o 
   5  -6   3       28.39       27.34      2.16 o 
   6  -6   3      213.98      202.32      5.41 o 
   7  -6   3        0.97        2.46      5.89 o 
  -7  -5   3       28.69       22.79      2.73 o 
  -6  -5   3       37.26       31.50      2.44 o 
  -5  -5   3      108.90       94.56      3.14 o 
  -4  -5   3       17.83       20.33      1.91 o 
  -3  -5   3      342.36      314.53     10.13 o 
  -2  -5   3        1.54        1.21      3.60 o 
  -1  -5   3      245.19      226.27      4.92 o 
   0  -5   3       31.65       29.24      2.83 o 
   1  -5   3      108.22       92.80      2.14 o 
   2  -5   3       40.23       30.33      1.54 o 
   3  -5   3        6.86        2.86      3.67 o 
   4  -5   3       24.67       21.41      1.83 o 
   5  -5   3        8.90       10.44      1.71 o 
   6  -5   3       20.44       17.76      2.18 o 
   7  -5   3        0.69        2.77      5.54 o 
  -7  -4   3       34.05       38.88      2.59 o 
  -6  -4   3        6.93        0.00      4.83 o 
  -5  -4   3      109.36      130.61      3.25 o 
  -4  -4   3      338.33      336.25     10.46 o 
  -3  -4   3      143.17      154.00      4.66 o 
  -2  -4   3      701.02      700.88     13.03 o 
  -1  -4   3      272.64      249.48     12.02 o 
   0  -4   3      103.57      108.64      3.76 o 
   1  -4   3      372.07      348.56      6.25 o 
   2  -4   3       99.06      100.17      3.10 o 
   3  -4   3      142.76      146.07      4.31 o 
   4  -4   3       13.33       14.16      1.63 o 
   5  -4   3       46.46       42.99      2.27 o 
   6  -4   3        0.07       -1.12      4.33 o 
   7  -4   3        0.65        3.94      5.52 o 
  -8  -3   3        0.06       -5.38      5.89 o 
  -7  -3   3        8.14        5.82      5.32 o 
  -6  -3   3        7.81        8.05      4.92 o 
  -5  -3   3       63.53       71.97      2.48 o 
  -4  -3   3      116.59      138.18      4.00 o 
  -3  -3   3      331.01      392.85     10.16 o 
  -2  -3   3       48.93       57.97      1.67 o 
  -1  -3   3     1431.37     1273.66     25.81 o 
   0  -3   3     3000.89     2592.27     16.42 o 
   1  -3   3      684.45      606.92      7.19 o 
   2  -3   3     1666.35     1693.21     17.87 o 
   3  -3   3       95.95       98.79      2.70 o 
   4  -3   3      534.54      610.36     13.61 o 
   5  -3   3       51.05       52.91      2.35 o 
   6  -3   3      203.49      219.59      6.64 o 
   7  -3   3       11.77       13.41      2.13 o 
   8  -3   3       18.02       18.05      2.59 o 
  -8  -2   3        1.54        0.46      6.16 o 
  -7  -2   3       14.48       17.41      2.07 o 
  -6  -2   3        0.00        1.63      4.81 o 
  -5  -2   3       60.49       68.80      2.26 o 
  -4  -2   3        2.58        1.10      2.84 o 
  -3  -2   3      241.81      275.56      7.76 o 
  -2  -2   3      195.81      222.91      6.40 o 
  -1  -2   3        0.10       -2.59      2.69 o 
   0  -2   3      739.06      629.33      6.25 o 
   1  -2   3      239.22      198.38      3.94 o 
   2  -2   3        6.53        4.81      2.62 o 
   3  -2   3      764.17      907.26     13.91 o 
   4  -2   3      437.61      528.17     12.26 o 
   5  -2   3       49.81       65.68      2.33 o 
   6  -2   3      272.83      299.37      8.24 o 
   7  -2   3        1.27        1.60      1.94 o 
   8  -2   3      109.97       79.16      3.67 o 
  -8  -1   3        1.51       -6.27      6.27 o 
  -7  -1   3        1.96       -1.89      5.10 o 
  -6  -1   3       22.10       25.70      2.04 o 
  -5  -1   3       21.18       28.73      1.71 o 
  -4  -1   3        1.51        3.45      1.03 o 
  -3  -1   3      112.09      126.09      3.78 o 
  -2  -1   3       95.57       96.92      2.99 o 
  -1  -1   3     1214.13     1012.94      7.47 o 
   0  -1   3      118.70      102.94      2.26 o 
   1  -1   3      531.85      488.31      5.63 o 
   2  -1   3       42.20       59.77      1.74 o 
   3  -1   3        1.21        1.27      0.97 o 
   4  -1   3       68.18       75.66      2.05 o 
   5  -1   3      116.25      133.84      4.07 o 
   6  -1   3        8.24        5.56      4.71 o 
   7  -1   3       75.53       75.82      2.81 o 
   8  -1   3       20.36       16.44      2.73 o 
  -8   0   3       32.87       45.33      2.86 o 
  -7   0   3       49.15       61.97      2.64 o 
  -6   0   3       10.51       16.86      1.87 o 
  -5   0   3      136.08      162.79      4.49 o 
  -4   0   3        3.79        4.86      2.68 o 
  -3   0   3       25.50       31.83      1.25 o 
  -2   0   3        0.04       -1.25      2.13 o 
  -1   0   3      152.99      120.28      2.57 o 
   0   0   3     1286.69     1022.19      7.55 o 
   1   0   3      591.52      558.61      6.93 o 
   2   0   3      269.38      295.12      7.28 o 
   3   0   3      249.89      265.36      7.94 o 
   4   0   3      101.81      107.80      2.95 o 
   5   0   3       10.06        4.99      4.05 o 
   6   0   3       40.58       34.53      2.31 o 
   7   0   3        0.01       -0.84      5.06 o 
   8   0   3        3.91        2.02      5.72 o 
  -8   1   3        3.68        4.16      2.31 o 
  -7   1   3        9.09        9.76      4.99 o 
  -6   1   3       29.83       29.63      2.13 o 
  -5   1   3       10.06       11.28      1.52 o 
  -4   1   3      295.79      321.74      9.28 o 
  -3   1   3      518.32      479.61      9.78 o 
  -2   1   3      289.98      245.09      6.44 o 
  -1   1   3       78.69       61.28      1.84 o 
   0   1   3      188.82      146.76      3.05 o 
   1   1   3      118.12      138.24      2.90 o 
   2   1   3        2.03        0.68      2.39 o 
   3   1   3       49.34       46.03      1.58 o 
   4   1   3        2.22        0.00      3.19 o 
   5   1   3       66.61       80.08      2.39 o 
   6   1   3        4.40        5.58      4.13 o 
   7   1   3       21.68       15.80      2.39 o 
  -8   2   3        3.23        6.84      5.41 o 
  -7   2   3       81.39       83.97      2.88 o 
  -6   2   3        0.88        1.94      4.59 o 
  -5   2   3      376.80      388.65     10.99 o 
  -4   2   3       33.37       40.14      1.63 o 
  -3   2   3      355.25      318.56      8.44 o 
  -2   2   3       10.07       12.48      0.99 o 
  -1   2   3      807.90      633.91      7.31 o 
   0   2   3      187.83      162.81      4.78 o 
   1   2   3     1106.49     1049.53     13.15 o 
   2   2   3        3.40        2.94      2.68 o 
   3   2   3       14.56       12.11      1.32 o 
   4   2   3       88.63      105.89      2.46 o 
   5   2   3       19.97       20.53      1.96 o 
   6   2   3        8.10        7.78      1.93 o 
   7   2   3       12.19        9.36      5.76 o 
  -8   3   3       14.11       12.48      2.50 o 
  -7   3   3        8.93        7.71      5.27 o 
  -6   3   3        9.94        6.24      4.95 o 
  -5   3   3        1.25        2.07      4.24 o 
  -4   3   3       11.51       10.11      1.43 o 
  -3   3   3       83.99       87.11      2.64 o 
  -2   3   3        0.19        3.34      2.62 o 
  -1   3   3      376.87      350.07      6.37 o 
   0   3   3      187.16      177.92      3.80 o 
   1   3   3      239.34      222.54      4.90 o 
   2   3   3        0.51       -1.38      3.19 o 
   3   3   3      256.45      270.94      8.24 o 
   4   3   3       25.80       26.00      2.00 o 
   5   3   3      115.43      113.60      2.97 o 
   6   3   3       12.77       15.28      2.15 o 
   7   3   3       10.80       -3.50      6.92 o 
  -8   4   3       38.61       43.32      2.92 o 
  -7   4   3       18.45       11.98      2.39 o 
  -6   4   3       66.50       63.04      2.90 o 
  -5   4   3        3.86        8.49      4.26 o 
  -4   4   3       79.85       70.28      2.37 o 
  -3   4   3       38.07       30.45      1.72 o 
  -2   4   3       24.22       16.68      1.41 o 
  -1   4   3       60.83       58.72      1.68 o 
   0   4   3        0.01       -2.43      2.43 o 
   1   4   3       74.97       76.26      1.73 o 
   2   4   3       96.43      107.16      2.88 o 
   3   4   3       85.63       81.09      2.75 o 
   4   4   3      147.43      138.09      4.49 o 
   5   4   3       23.62       22.88      2.00 o 
   6   4   3       19.22       12.22      6.75 o 
  -7   5   3       19.78       23.83      2.73 o 
  -6   5   3       83.19       80.01      2.95 o 
  -5   5   3       12.95        9.14      5.16 o 
  -4   5   3      181.22      186.38      3.52 o 
  -3   5   3       56.72       49.15      2.15 o 
  -2   5   3      110.12      111.47      3.56 o 
  -1   5   3       39.92       31.52      1.25 o 
   0   5   3      100.46       97.82      5.24 o 
   1   5   3       48.42       45.79      1.51 o 
   2   5   3       49.34       47.50      2.26 o 
   3   5   3        8.25        6.49      1.80 o 
   4   5   3        1.46        4.83      4.60 o 
   5   5   3        6.58       -0.92      6.48 o 
  -6   6   3        0.03       -5.80      5.80 o 
  -5   6   3       27.90       27.57      2.24 o 
  -4   6   3        4.97        1.87      4.59 o 
  -3   6   3       14.77       12.18      1.76 o 
  -2   6   3      147.97      151.10      4.22 o 
  -1   6   3       33.58       36.58      4.03 o 
   0   6   3       82.88       83.43      2.61 o 
   1   6   3      101.69      104.13      2.18 o 
   2   6   3        8.69        9.23      1.93 o 
   3   6   3       70.24       68.16      2.84 o 
   4   6   3        4.42       -6.16      6.16 o 
  -5   7   3        1.95       -6.00      6.00 o 
  -4   7   3        4.51        6.48      5.54 o 
  -3   7   3        1.06       -3.67      4.62 o 
  -2   7   3        7.95        6.68      4.07 o 
  -1   7   3       12.56        9.72      8.04 o 
   0   7   3        0.06       -4.55      4.55 o 
   1   7   3       21.93       16.29      2.48 o 
   2   7   3       11.56        8.31      6.16 o 
   3   7   3        0.16       -5.83      5.83 o 
  -4   8   3       24.58       22.51      2.77 o 
  -3   8   3        0.34        1.89      5.12 o 
  -2   8   3       36.63       49.30      2.84 o 
  -1   8   3        0.77        5.48      4.10 o 
   0   8   3       14.36       20.80      5.41 o 
   1   8   3        6.55        4.48      5.27 o 
   2   8   3        0.19       -3.03      5.54 o 
   0 -10   4        4.41        7.51      2.26 o 
   1 -10   4        7.32       10.96      3.25 o 
  -3  -9   4       19.92       21.58      2.57 o 
  -2  -9   4        4.78        1.39      5.28 o 
  -1  -9   4       22.81       20.68      4.39 o 
   0  -9   4        0.53        3.53      5.89 o 
   1  -9   4        9.02       12.51      1.58 o 
   2  -9   4        2.23        0.00      5.69 o 
   3  -9   4        6.39       10.73      6.04 o 
   4  -9   4        0.83        2.48      5.82 o 
  -4  -8   4       50.79       43.63      3.03 o 
  -3  -8   4        0.01       -3.87      5.52 o 
  -2  -8   4      168.78      173.35      4.44 o 
  -1  -8   4        5.55        9.09      1.78 o 
   0  -8   4      133.88      124.67      2.85 o 
   1  -8   4       62.26       65.35      1.88 o 
   2  -8   4        6.15        0.00      4.64 o 
   3  -8   4       37.27       40.09      2.46 o 
   4  -8   4        0.23       -5.39      5.39 o 
   5  -8   4        2.22        3.78      2.27 o 
  -5  -7   4        2.35        7.93      1.98 o 
  -4  -7   4        0.16       -5.21      5.21 o 
  -3  -7   4       14.45        7.82      5.27 o 
  -2  -7   4        0.42       -3.43      3.98 o 
  -1  -7   4       31.47       31.24      1.93 o 
   0  -7   4       24.62       30.33      1.41 o 
   1  -7   4        0.01        2.09      3.68 o 
   2  -7   4       66.83       60.56      2.37 o 
   3  -7   4        0.18       -4.83      4.83 o 
   4  -7   4       50.14       37.06      2.53 o 
   5  -7   4       18.09       11.69      6.31 o 
   6  -7   4        2.25       -4.37      6.22 o 
  -6  -6   4       24.54       18.16      2.59 o 
  -5  -6   4        3.78        5.69      5.10 o 
  -4  -6   4       66.04       71.35      2.59 o 
  -3  -6   4        1.85        0.64      4.11 o 
  -2  -6   4       46.90       47.98      2.11 o 
  -1  -6   4       38.08       40.96      2.10 o 
   0  -6   4        6.58        6.33      1.41 o 
   1  -6   4      187.37      174.59      4.18 o 
   2  -6   4       16.97       16.66      1.71 o 
   3  -6   4      136.37      132.88      3.82 o 
   4  -6   4        0.72        0.81      1.63 o 
   5  -6   4       20.29       20.93      2.15 o 
   6  -6   4        3.77        3.12      5.25 o 
  -7  -5   4       12.34        3.87      6.42 o 
  -6  -5   4      137.34      134.00      3.56 o 
  -5  -5   4        0.35       -2.55      5.17 o 
  -4  -5   4      165.03      173.94      4.88 o 
  -3  -5   4       22.40       20.02      1.69 o 
  -2  -5   4      128.24      137.36      3.82 o 
  -1  -5   4       15.47       13.50      0.96 o 
   0  -5   4       48.33       48.29      1.15 o 
   1  -5   4        1.62        2.29      2.25 o 
   2  -5   4        0.95       -0.50      3.50 o 
   3  -5   4       30.42       31.35      1.71 o 
   4  -5   4        2.27        6.57      4.02 o 
   5  -5   4       23.06       20.88      1.91 o 
   6  -5   4        0.82       -3.32      5.16 o 
   7  -5   4        7.80       -4.79      6.46 o 
  -7  -4   4        6.93        3.58      5.74 o 
  -6  -4   4        4.57        5.36      4.62 o 
  -5  -4   4       58.50       68.71      2.40 o 
  -4  -4   4      164.78      170.03      3.82 o 
  -3  -4   4      117.86      134.68      4.26 o 
  -2  -4   4      976.80     1052.38     15.81 o 
  -1  -4   4       59.13       43.08      1.67 o 
   0  -4   4     1543.08     1464.49     12.45 o 
   1  -4   4       96.23       80.09      2.25 o 
   2  -4   4      416.60      442.46     10.60 o 
   3  -4   4        2.54        0.73      3.32 o 
   4  -4   4       84.75       91.91      3.08 o 
   5  -4   4       35.26       30.27      2.05 o 
   6  -4   4        4.15        1.56      5.05 o 
   7  -4   4       28.04       24.93      2.61 o 
  -8  -3   4       10.81       12.60      2.44 o 
  -7  -3   4        4.26       -0.84      4.99 o 
  -6  -3   4        1.74        4.97      4.46 o 
  -5  -3   4        2.32       -4.59      4.59 o 
  -4  -3   4        0.24       -0.75      3.50 o 
  -3  -3   4       18.03       15.70      1.27 o 
  -2  -3   4       53.40       60.74      1.89 o 
  -1  -3   4       22.15       27.89      1.27 o 
   0  -3   4       24.38       21.64      1.59 o 
   1  -3   4       12.45       19.00      0.79 o 
   2  -3   4      555.97      548.02     11.10 o 
   3  -3   4       74.59       64.82      1.85 o 
   4  -3   4      254.03      278.92      8.33 o 
   5  -3   4       13.67       18.82      1.91 o 
   6  -3   4       27.81       22.29      2.24 o 
   7  -3   4        0.05       -3.56      5.39 o 
  -8  -2   4        6.69       11.10      2.37 o 
  -7  -2   4        5.57        7.19      5.45 o 
  -6  -2   4       74.98       93.99      2.72 o 
  -5  -2   4       67.08       66.52      2.27 o 
  -4  -2   4      178.84      201.11      6.16 o 
  -3  -2   4       42.08       47.57      1.49 o 
  -2  -2   4      280.32      263.47      7.28 o 
  -1  -2   4        1.20        1.53      1.56 o 
   0  -2   4      182.64      143.61      5.33 o 
   1  -2   4       47.83       37.67      0.86 o 
   2  -2   4      169.03      165.39      4.68 o 
   3  -2   4       16.91       14.31      1.25 o 
   4  -2   4       13.15       13.92      1.47 o 
   5  -2   4        4.65       -3.41      4.88 o 
   6  -2   4       47.94       54.89      2.33 o 
   7  -2   4        8.66       13.25      2.26 o 
  -8  -1   4        4.65        5.05      5.49 o 
  -7  -1   4        9.66        6.59      5.67 o 
  -6  -1   4       40.42       52.20      2.37 o 
  -5  -1   4      108.98      146.53      4.16 o 
  -4  -1   4      105.01      120.77      3.67 o 
  -3  -1   4        9.30       14.07      1.08 o 
  -2  -1   4      299.20      287.32      7.38 o 
  -1  -1   4        1.15        1.01      1.53 o 
   0  -1   4      672.03      556.33      6.47 o 
   1  -1   4        0.11        1.09      2.44 o 
   2  -1   4      642.06      657.03     11.41 o 
   3  -1   4        2.33       -1.47      3.05 o 
   4  -1   4       32.11       29.98      1.67 o 
   5  -1   4       35.86       33.94      2.11 o 
   6  -1   4       26.78       23.85      2.11 o 
   7  -1   4        9.22       11.96      2.20 o 
  -8   0   4        9.85       13.78      2.37 o 
  -7   0   4       11.85       10.42      1.96 o 
  -6   0   4        0.42        5.14      4.57 o 
  -5   0   4        9.60        7.74      4.22 o 
  -4   0   4       36.68       41.63      1.60 o 
  -3   0   4      303.33      349.26      8.95 o 
  -2   0   4      223.30      173.41      5.23 o 
  -1   0   4     1174.31     1008.71      8.79 o 
   0   0   4       11.89       14.27      0.64 o 
   1   0   4      331.45      302.54      5.67 o 
   2   0   4       19.94       16.25      1.10 o 
   3   0   4       79.76       73.05      2.26 o 
   4   0   4      158.64      170.11      5.25 o 
   5   0   4        3.15        4.81      4.18 o 
   6   0   4       43.97       41.26      2.46 o 
   7   0   4        0.99       -5.85      5.85 o 
  -8   1   4       36.27       43.04      2.64 o 
  -7   1   4       61.92       66.30      2.64 o 
  -6   1   4      235.40      259.49      6.33 o 
  -5   1   4       99.51       93.79      2.64 o 
  -4   1   4      181.52      183.17      5.56 o 
  -3   1   4       53.64       44.09      1.49 o 
  -2   1   4       42.88       38.31      1.32 o 
  -1   1   4        0.63       -0.64      2.67 o 
   0   1   4      836.80      711.80      7.91 o 
   1   1   4      603.53      656.52      8.03 o 
   2   1   4      135.35      149.26      4.29 o 
   3   1   4      994.41     1103.75     17.19 o 
   4   1   4       14.54       14.55      1.74 o 
   5   1   4      404.37      423.39     12.59 o 
   6   1   4        0.45       -4.95      4.95 o 
   7   1   4       44.40       41.59      2.51 o 
  -8   2   4        0.14       -5.61      6.18 o 
  -7   2   4        2.00        3.60      5.14 o 
  -6   2   4       22.45       17.83      1.98 o 
  -5   2   4        7.93        5.85      1.74 o 
  -4   2   4      261.42      222.67      6.84 o 
  -3   2   4      173.75      149.32      4.48 o 
  -2   2   4      610.07      555.95     11.26 o 
  -1   2   4       75.90       63.94      2.53 o 
   0   2   4      112.09       87.67      1.86 o 
   1   2   4       26.78       26.02      0.92 o 
   2   2   4       87.74       77.97      2.51 o 
   3   2   4       64.04       56.25      1.94 o 
   4   2   4      132.05      142.75      4.07 o 
   5   2   4       25.59       25.87      2.15 o 
   6   2   4       19.18       14.31      2.24 o 
   7   2   4      118.45      103.77      3.52 o 
  -8   3   4        2.20        3.41      6.11 o 
  -7   3   4       19.51       15.98      2.35 o 
  -6   3   4        1.13       -2.92      4.68 o 
  -5   3   4       21.56       18.90      1.91 o 
  -4   3   4       37.23       35.70      1.80 o 
  -3   3   4        0.11       -3.50      3.50 o 
  -2   3   4      458.93      401.76     10.66 o 
  -1   3   4        0.32        2.37      2.06 o 
   0   3   4      695.53      661.61     10.41 o 
   1   3   4        0.12       -0.46      2.23 o 
   2   3   4      455.45      429.80     12.60 o 
   3   3   4       82.67       72.94      2.46 o 
   4   3   4      119.64      117.47      3.21 o 
   5   3   4       17.62       14.77      2.00 o 
   6   3   4       12.22        7.50      2.26 o 
  -7   4   4       20.67       18.60      2.48 o 
  -6   4   4        2.70       -4.33      4.84 o 
  -5   4   4       86.33       81.46      2.66 o 
  -4   4   4       13.90       15.21      1.74 o 
  -3   4   4       19.17       16.51      1.71 o 
  -2   4   4        6.24        3.69      3.89 o 
  -1   4   4        0.01        0.82      2.54 o 
   0   4   4       10.32        8.39      2.30 o 
   1   4   4        1.03       -0.67      2.65 o 
   2   4   4       44.42       52.18      2.20 o 
   3   4   4        0.31        1.03      4.04 o 
   4   4   4       32.88       34.23      2.33 o 
   5   4   4        1.91        7.47      4.55 o 
   6   4   4       41.49       34.20      2.97 o 
  -7   5   4        0.01       -6.15      6.15 o 
  -6   5   4       20.73        6.49      6.13 o 
  -5   5   4        0.44       -4.66      4.94 o 
  -4   5   4       27.07       22.09      2.04 o 
  -3   5   4      132.40      132.90      3.47 o 
  -2   5   4      149.31      148.70      4.35 o 
  -1   5   4      151.05      144.61      3.03 o 
   0   5   4      189.57      179.55      4.13 o 
   1   5   4        0.04       -1.84      5.06 o 
   2   5   4       89.74       89.68      2.70 o 
   3   5   4       24.02       24.47      2.29 o 
   4   5   4       31.67       30.82      2.57 o 
   5   5   4       22.43        6.35      6.59 o 
  -6   6   4        0.31        5.27      5.08 o 
  -5   6   4        0.74        1.74      4.48 o 
  -4   6   4       25.01       24.80      2.16 o 
  -3   6   4       10.47        6.04      5.12 o 
  -2   6   4       65.72       67.06      2.68 o 
  -1   6   4        5.01        0.06      3.23 o 
   0   6   4       44.08       48.23      1.67 o 
   1   6   4       44.37       41.94      2.95 o 
   2   6   4       72.14       74.01      2.79 o 
   3   6   4       19.20       18.60      2.46 o 
   4   6   4       89.69       79.38      3.63 o 
  -5   7   4       17.11       11.76      6.68 o 
  -4   7   4        2.40       -5.05      5.74 o 
  -3   7   4       15.79       18.13      2.13 o 
  -2   7   4        0.36       -3.80      5.03 o 
  -1   7   4        3.91        1.93      3.37 o 
   0   7   4       26.96       27.56      1.85 o 
   1   7   4        5.51        2.92      3.82 o 
   2   7   4       40.19       43.11      2.95 o 
  -3   8   4       12.62       13.80      2.53 o 
  -2   8   4        0.17       -5.72      5.72 o 
  -1   8   4       13.87       19.69      1.73 o 
   0   8   4        0.51        1.43      3.78 o 
  -3  -9   5        3.27       -1.49      6.26 o 
  -2  -9   5        1.74       -6.53      6.53 o 
  -1  -9   5        3.73        1.47      4.50 o 
   0  -9   5       14.09       24.60      1.69 o 
   1  -9   5        9.30       11.72      1.63 o 
   2  -9   5       11.64       22.13      2.40 o 
   3  -9   5       25.73       22.38      2.72 o 
  -4  -8   5        0.26        2.35      5.39 o 
  -3  -8   5        2.50        0.00      4.99 o 
  -2  -8   5        4.37        8.13      5.39 o 
  -1  -8   5        0.58        0.80      3.20 o 
   0  -8   5        3.51        8.62      3.66 o 
   1  -8   5        1.40        3.72      1.57 o 
   2  -8   5        0.80        4.77      4.13 o 
   3  -8   5        0.00        5.89      4.53 o 
   4  -8   5       19.02       23.15      2.42 o 
   5  -8   5       14.48        7.43      7.52 o 
  -5  -7   5        8.01        3.61      2.20 o 
  -4  -7   5        0.77       -0.83      4.27 o 
  -3  -7   5       52.55       57.04      2.42 o 
  -2  -7   5        3.22        5.98      4.46 o 
  -1  -7   5       39.59       39.67      1.54 o 
   0  -7   5       24.59       28.78      1.42 o 
   1  -7   5       28.08       24.12      1.41 o 
   2  -7   5       44.08       47.66      2.35 o 
   3  -7   5        7.61        7.78      1.74 o 
   4  -7   5        6.40        9.61      1.93 o 
   5  -7   5        0.05        1.34      5.34 o 
   6  -7   5        2.98        4.02      6.07 o 
  -6  -6   5        3.58       -0.46      4.84 o 
  -5  -6   5        4.89        6.18      5.30 o 
  -4  -6   5        9.17       11.69      1.76 o 
  -3  -6   5        0.05        1.98      3.89 o 
  -2  -6   5       24.61       18.31      1.87 o 
  -1  -6   5       10.02       10.99      1.19 o 
   0  -6   5        7.42        2.81      3.66 o 
   1  -6   5        9.25        7.67      3.22 o 
   2  -6   5       39.64       36.55      2.11 o 
   3  -6   5        0.70       -4.62      4.62 o 
   4  -6   5       28.86       26.90      2.13 o 
   5  -6   5        3.05        4.11      4.11 o 
   6  -6   5        4.48        8.37      5.10 o 
  -7  -5   5        2.49       -2.94      5.87 o 
  -6  -5   5        7.41        6.81      5.08 o 
  -5  -5   5        3.51        0.73      4.75 o 
  -4  -5   5       76.19       85.51      2.53 o 
  -3  -5   5       52.11       51.59      2.07 o 
  -2  -5   5       12.56        5.76      4.38 o 
  -1  -5   5       79.86       76.51      5.61 o 
   0  -5   5       73.61       63.74      1.42 o 
   1  -5   5       22.11       21.81      1.05 o 
   2  -5   5        5.66        4.57      1.38 o 
   3  -5   5       19.13       17.85      1.72 o 
   4  -5   5       20.33       19.80      1.85 o 
   5  -5   5       11.57        7.60      4.95 o 
   6  -5   5       46.77       43.70      2.84 o 
   7  -5   5        6.41        5.01      5.72 o 
  -7  -4   5        8.30        9.37      2.15 o 
  -6  -4   5       10.65       10.20      5.12 o 
  -5  -4   5        8.41        7.10      4.99 o 
  -4  -4   5      103.99       98.94      3.05 o 
  -3  -4   5        8.25       -1.03      3.61 o 
  -2  -4   5       36.62       29.92      1.54 o 
  -1  -4   5       14.36       18.78      0.90 o 
   0  -4   5        4.66        8.76      3.87 o 
   1  -4   5        6.14        4.66      1.97 o 
   2  -4   5       52.63       36.97      1.61 o 
   3  -4   5        6.60        5.91      3.58 o 
   4  -4   5       36.32       33.23      2.02 o 
   5  -4   5       14.90        9.65      5.14 o 
   6  -4   5        0.31        6.64      5.05 o 
   7  -4   5        1.83       -0.97      5.49 o 
  -8  -3   5        0.73        5.01      5.56 o 
  -7  -3   5        2.92        6.00      5.28 o 
  -6  -3   5       23.91       25.67      1.93 o 
  -5  -3   5       16.52       14.71      1.83 o 
  -4  -3   5       34.47       37.43      1.83 o 
  -3  -3   5       36.39       31.59      1.50 o 
  -2  -3   5       17.95       14.18      1.16 o 
  -1  -3   5      232.93      215.55      4.45 o 
   0  -3   5      106.69       82.45      2.10 o 
   1  -3   5       41.83       40.45      1.02 o 
   2  -3   5       69.77       67.83      1.96 o 
   3  -3   5        0.27       -3.65      3.65 o 
   4  -3   5       21.80       23.32      1.82 o 
   5  -3   5       28.01       25.72      2.05 o 
   6  -3   5       34.43       26.71      2.29 o 
   7  -3   5        1.27        4.38      2.07 o 
  -8  -2   5        0.54        0.95      5.58 o 
  -7  -2   5      111.27      121.65      3.74 o 
  -6  -2   5       26.49       26.35      2.18 o 
  -5  -2   5      140.58      163.04      4.92 o 
  -4  -2   5       12.78       -5.30      5.30 o 
  -3  -2   5       67.80       70.78      1.98 o 
  -2  -2   5       23.86       23.63      1.25 o 
  -1  -2   5        8.85        5.98      0.68 o 
   0  -2   5       10.71        9.71      0.69 o 
   1  -2   5       21.08       21.14      0.82 o 
   2  -2   5       11.37       11.01      1.10 o 
   3  -2   5       22.80       21.48      1.50 o 
   4  -2   5       41.40       46.49      1.98 o 
   5  -2   5       11.01        7.76      4.95 o 
   6  -2   5       22.15       20.09      2.20 o 
   7  -2   5        6.49        3.27      6.07 o 
  -8  -1   5        8.57        9.26      2.39 o 
  -7  -1   5       80.72       94.46      3.05 o 
  -6  -1   5       31.74       31.26      2.24 o 
  -5  -1   5      430.51      542.57     14.46 o 
  -4  -1   5       11.49       13.80      1.41 o 
  -3  -1   5     1562.76     1708.51     19.87 o 
  -2  -1   5      445.49      411.54      9.39 o 
  -1  -1   5      969.45      869.59     25.12 o 
   0  -1   5      102.72       85.99      1.78 o 
   1  -1   5      134.73      120.68      2.58 o 
   2  -1   5       28.77       22.02      1.30 o 
   3  -1   5       34.91       32.91      1.60 o 
   4  -1   5        5.92        6.33      1.56 o 
   5  -1   5       14.11       17.78      1.85 o 
   6  -1   5        0.02       -5.10      5.10 o 
   7  -1   5        0.90        0.77      2.22 o 
  -8   0   5       24.51       23.67      2.61 o 
  -7   0   5       15.28       16.55      2.18 o 
  -6   0   5       37.77       35.70      2.33 o 
  -5   0   5      104.03      111.89      3.21 o 
  -4   0   5       52.88       53.48      2.07 o 
  -3   0   5      234.58      246.90      7.32 o 
  -2   0   5       68.38       55.55      1.69 o 
  -1   0   5     1986.36     1822.35     22.36 o 
   0   0   5      145.08      138.37      2.86 o 
   1   0   5     2805.79     2663.67     55.10 o 
   2   0   5      499.82      505.84     11.47 o 
   3   0   5      420.35      448.90     12.09 o 
   4   0   5      238.36      247.84      6.88 o 
   5   0   5       38.47       34.07      2.11 o 
   6   0   5       55.21       39.19      2.62 o 
   7   0   5        3.62        4.84      5.65 o 
  -8   1   5       10.32        7.08      5.96 o 
  -7   1   5        2.60        5.98      1.94 o 
  -6   1   5       17.85       13.59      1.98 o 
  -5   1   5       12.04       17.28      1.78 o 
  -4   1   5       62.54       62.84      2.02 o 
  -3   1   5      102.86       90.47      2.59 o 
  -2   1   5       67.42       64.89      2.04 o 
  -1   1   5       42.59       25.88      0.90 o 
   0   1   5        4.26        6.58      2.03 o 
   1   1   5       12.08       11.73      0.91 o 
   2   1   5       18.22       21.61      1.47 o 
   3   1   5      472.80      477.31     13.28 o 
   4   1   5        0.01        5.71      4.11 o 
   5   1   5      296.44      288.93      7.71 o 
   6   1   5       40.02       37.70      2.73 o 
   7   1   5       55.67       36.25      3.12 o 
  -8   2   5       15.27       16.62      2.57 o 
  -7   2   5       45.41       39.52      2.44 o 
  -6   2   5       38.15       36.40      2.27 o 
  -5   2   5       78.65       72.76      2.64 o 
  -4   2   5       44.17       37.11      1.91 o 
  -3   2   5      236.57      203.39      5.93 o 
  -2   2   5       13.44       13.28      1.27 o 
  -1   2   5      361.55      304.44      6.06 o 
   0   2   5       75.94       70.15      2.79 o 
   1   2   5      315.82      300.82      7.60 o 
   2   2   5        6.04        4.18      1.32 o 
   3   2   5       59.01       57.30      2.18 o 
   4   2   5       65.42       64.85      2.39 o 
   5   2   5       30.88       25.06      2.31 o 
   6   2   5        3.25        5.54      5.65 o 
  -7   3   5        4.53       10.16      5.82 o 
  -6   3   5       81.98       79.71      2.86 o 
  -5   3   5      135.68      127.49      3.05 o 
  -4   3   5       27.19       23.63      1.98 o 
  -3   3   5      136.03      123.51      3.58 o 
  -2   3   5        0.04        4.60      3.54 o 
  -1   3   5      113.95      105.31      2.23 o 
   0   3   5       13.27       14.48      1.01 o 
   1   3   5      138.12      122.82      5.94 o 
   2   3   5        0.33       -4.16      4.16 o 
   3   3   5       26.10       23.41      2.02 o 
   4   3   5        4.58        3.41      4.40 o 
   5   3   5        5.42        8.68      5.25 o 
   6   3   5        3.01        0.99      6.02 o 
  -7   4   5        1.52        7.56      5.27 o 
  -6   4   5      111.99      106.22      3.21 o 
  -5   4   5        0.12        7.10      4.11 o 
  -4   4   5      379.26      348.74     10.49 o 
  -3   4   5       86.14       81.31      2.75 o 
  -2   4   5      634.84      584.36     14.60 o 
  -1   4   5      481.81      452.34     12.63 o 
   0   4   5      111.68      113.98      4.09 o 
   1   4   5      391.43      404.32     11.15 o 
   2   4   5        5.81        8.16      4.16 o 
   3   4   5      262.27      260.99      7.45 o 
   4   4   5       19.71       17.76      2.09 o 
   5   4   5       58.25       62.74      2.90 o 
  -6   5   5       14.21        6.42      6.29 o 
  -5   5   5       19.99        9.14      6.24 o 
  -4   5   5       42.84       42.43      2.37 o 
  -3   5   5       16.93       17.92      1.87 o 
  -2   5   5       46.43       44.29      2.16 o 
  -1   5   5        0.02       -2.18      2.96 o 
   0   5   5      324.88      307.47      6.41 o 
   1   5   5       12.19       12.21      5.57 o 
   2   5   5      364.44      366.15      9.65 o 
   3   5   5       79.75       96.90      3.06 o 
   4   5   5       73.26       68.78      3.32 o 
  -6   6   5        2.80       -2.48      2.48 o 
  -5   6   5        9.04        5.10      5.78 o 
  -4   6   5        4.94        3.45      5.12 o 
  -3   6   5       27.35       25.13      2.37 o 
  -2   6   5       22.97       26.77      2.22 o 
  -1   6   5       65.70       81.18      2.00 o 
   0   6   5        6.00        4.03      1.83 o 
   1   6   5       62.30       72.06      1.98 o 
   2   6   5        7.65        7.28      2.07 o 
   3   6   5        4.96        5.01      2.18 o 
  -4   7   5        2.44        0.00      5.50 o 
  -3   7   5        0.60       -2.35      5.41 o 
  -2   7   5        1.55       -4.11      5.43 o 
  -1   7   5       11.31       14.75      2.15 o 
   0   7   5        0.10       -0.24      4.41 o 
   1   7   5       11.10       10.15      4.31 o 
  -3  -9   6        0.61       -3.52      5.50 o 
  -2  -9   6        0.30        1.21      2.18 o 
  -1  -9   6        3.12        2.33      3.86 o 
   0  -9   6        3.76        4.18      3.44 o 
   1  -9   6        2.78       -0.81      3.91 o 
   2  -9   6        7.30        2.83      6.51 o 
   3  -9   6       15.08       10.33      7.08 o 
  -4  -8   6        5.97        0.95      6.15 o 
  -3  -8   6        0.12       -2.66      5.32 o 
  -2  -8   6        8.61        8.88      1.87 o 
  -1  -8   6        2.88        6.39      1.65 o 
   0  -8   6        1.59       -2.17      3.46 o 
   1  -8   6       15.08       23.32      1.47 o 
   2  -8   6        0.73       -0.83      5.14 o 
   3  -8   6        5.95        6.13      4.83 o 
   4  -8   6        0.48        0.48      4.92 o 
  -5  -7   6        0.75        2.83      5.87 o 
  -4  -7   6        2.64        4.53      1.72 o 
  -3  -7   6        3.29        2.20      1.74 o 
  -2  -7   6        3.85       -2.18      4.57 o 
  -1  -7   6        0.43        2.59      2.69 o 
   0  -7   6       12.44        9.09      4.52 o 
   1  -7   6        4.43        7.55      3.02 o 
   2  -7   6        0.05        6.20      3.45 o 
   3  -7   6       14.31       14.99      2.09 o 
   4  -7   6        0.13       -0.84      4.73 o 
   5  -7   6       10.83       -0.94      5.72 o 
  -6  -6   6        0.09        1.43      5.43 o 
  -5  -6   6        0.81        2.97      4.55 o 
  -4  -6   6       27.57       24.66      2.16 o 
  -3  -6   6        0.02        5.85      3.94 o 
  -2  -6   6       46.41       45.46      2.27 o 
  -1  -6   6       29.39       28.76      1.38 o 
   0  -6   6       10.77        9.71      1.59 o 
   1  -6   6        1.71       -1.06      4.30 o 
   2  -6   6       11.58       -0.97      4.99 o 
   3  -6   6        6.60       -3.16      4.75 o 
   4  -6   6       12.72       15.04      1.87 o 
   5  -6   6        0.90       -3.05      5.08 o 
   6  -6   6        3.56        0.00      5.36 o 
  -7  -5   6        0.74        7.50      4.66 o 
  -6  -5   6        5.51        2.62      5.78 o 
  -5  -5   6       33.99       30.31      2.22 o 
  -4  -5   6        7.08       10.48      1.69 o 
  -3  -5   6      108.96      100.50      2.70 o 
  -2  -5   6       14.02       13.37      1.63 o 
  -1  -5   6       36.79       34.11      1.25 o 
   0  -5   6       32.89       34.51      1.19 o 
   1  -5   6       81.97       78.46      2.12 o 
   2  -5   6       35.78       38.11      1.98 o 
   3  -5   6      114.44      117.73      3.87 o 
   4  -5   6        1.87        5.38      4.07 o 
   5  -5   6        0.02       -2.44      4.44 o 
   6  -5   6        4.46        6.93      4.88 o 
  -7  -4   6        0.84        0.46      6.29 o 
  -6  -4   6        3.58       -5.25      5.25 o 
  -5  -4   6        8.42        6.02      4.88 o 
  -4  -4   6        2.82        5.85      1.49 o 
  -3  -4   6        1.33        0.00      3.56 o 
  -2  -4   6        7.97        5.78      1.36 o 
  -1  -4   6       95.94       75.64      1.57 o 
   0  -4   6       33.79       30.39      1.11 o 
   1  -4   6      101.50       96.73      2.64 o 
   2  -4   6        0.70       -3.60      3.60 o 
   3  -4   6       24.66       27.67      1.91 o 
   4  -4   6       34.19       33.39      2.04 o 
   5  -4   6       55.11       54.10      2.61 o 
   6  -4   6       33.05       29.28      2.59 o 
  -7  -3   6        1.96        2.66      4.97 o 
  -6  -3   6       51.62       50.76      2.64 o 
  -5  -3   6        9.48        2.64      4.60 o 
  -4  -3   6       49.17       52.73      2.16 o 
  -3  -3   6        0.17        3.03      3.08 o 
  -2  -3   6        9.34        8.42      1.19 o 
  -1  -3   6       19.90       20.71      5.18 o 
   0  -3   6       10.09       10.33      2.18 o 
   1  -3   6      125.71      118.33      6.02 o 
   2  -3   6        0.46        3.47      3.50 o 
   3  -3   6      121.29      123.54      3.85 o 
   4  -3   6       27.60       26.16      1.98 o 
   5  -3   6       57.88       54.73      2.51 o 
   6  -3   6       45.08       41.72      2.68 o 
   7  -3   6        9.82        3.01      7.06 o 
  -8  -2   6        1.51       -1.49      6.60 o 
  -7  -2   6      112.24      107.16      3.49 o 
  -6  -2   6       37.73       33.96      2.31 o 
  -5  -2   6      169.97      193.86      5.21 o 
  -4  -2   6      259.95      262.70      6.66 o 
  -3  -2   6        9.56        3.80      3.98 o 
  -2  -2   6      380.45      359.90     10.02 o 
  -1  -2   6        5.37        6.72      0.76 o 
   0  -2   6       83.46       68.26      1.39 o 
   1  -2   6       35.88       41.01      1.10 o 
   2  -2   6        8.33        8.86      1.16 o 
   3  -2   6        2.25        2.73      3.60 o 
   4  -2   6        7.00        4.60      1.65 o 
   5  -2   6        1.25       -1.10      4.75 o 
   6  -2   6        0.98        3.83      1.96 o 
   7  -2   6        5.20        7.50      6.18 o 
  -8  -1   6        2.48       -5.36      6.22 o 
  -7  -1   6       14.02        8.38      6.27 o 
  -6  -1   6       25.56       28.03      2.11 o 
  -5  -1   6       51.79       59.44      2.42 o 
  -4  -1   6       27.31       29.28      1.71 o 
  -3  -1   6      216.35      235.24      6.71 o 
  -2  -1   6      181.91      179.59      5.45 o 
  -1  -1   6      102.61      112.89      2.32 o 
   0  -1   6      907.58      863.61     25.92 o 
   1  -1   6       30.80       22.73      0.97 o 
   2  -1   6      196.25      221.99      6.48 o 
   3  -1   6       11.75       11.52      1.49 o 
   4  -1   6        0.59        3.54      3.83 o 
   5  -1   6        2.55        6.73      4.29 o 
   6  -1   6        1.96       -5.23      5.85 o 
  -8   0   6        9.38        7.41      2.42 o 
  -7   0   6        1.68        4.60      5.21 o 
  -6   0   6       18.36       16.57      2.05 o 
  -5   0   6        1.46        1.25      4.42 o 
  -4   0   6       85.30       79.20      2.35 o 
  -3   0   6        3.97        5.08      1.19 o 
  -2   0   6       86.08       75.82      2.55 o 
  -1   0   6        0.24        0.02      1.84 o 
   0   0   6       10.66       12.96      1.33 o 
   1   0   6       42.45       51.19      1.76 o 
   2   0   6       75.88       61.66      2.00 o 
   3   0   6       25.70       30.07      1.87 o 
   4   0   6      162.53      155.32      4.57 o 
   5   0   6        1.22        6.97      4.24 o 
   6   0   6        3.29        1.80      5.47 o 
  -8   1   6        3.24       10.37      6.11 o 
  -7   1   6       25.46       23.17      2.39 o 
  -6   1   6       32.91       27.94      2.20 o 
  -5   1   6       38.30       32.07      2.13 o 
  -4   1   6      124.23      116.08      3.52 o 
  -3   1   6        4.92       -1.76      3.82 o 
  -2   1   6      287.65      232.15      7.01 o 
  -1   1   6        7.73        5.37      2.32 o 
   0   1   6      462.36      430.56      9.41 o 
   1   1   6        0.45       -1.69      2.38 o 
   2   1   6      126.07      122.11      3.61 o 
   3   1   6       59.92       50.73      2.13 o 
   4   1   6        9.87       13.72      1.74 o 
   5   1   6        2.30        3.27      4.83 o 
   6   1   6       16.04       10.37      6.40 o 
  -7   2   6      102.92      108.41      3.50 o 
  -6   2   6        0.29        3.49      4.51 o 
  -5   2   6       84.77       89.47      2.73 o 
  -4   2   6       52.29       46.62      2.18 o 
  -3   2   6       19.92       20.80      1.60 o 
  -2   2   6       70.69       67.35      2.02 o 
  -1   2   6        2.34       -0.80      2.52 o 
   0   2   6      155.61      123.93      5.17 o 
   1   2   6       37.75       39.68      1.29 o 
   2   2   6      107.99       99.20      3.10 o 
   3   2   6        1.18       -4.04      4.60 o 
   4   2   6       29.55       30.31      2.00 o 
   5   2   6        7.81        7.65      2.05 o 
   6   2   6        8.71        3.50      4.94 o 
  -7   3   6       22.41       20.80      2.51 o 
  -6   3   6      126.77      128.08      3.41 o 
  -5   3   6      155.76      147.17      4.07 o 
  -4   3   6      156.84      152.09      4.02 o 
  -3   3   6      556.65      517.53     14.35 o 
  -2   3   6        4.13        4.95      3.96 o 
  -1   3   6      346.35      330.42     13.39 o 
   0   3   6       64.10       61.42      1.60 o 
   1   3   6       31.55       32.46      2.84 o 
   2   3   6      101.59       97.20      2.86 o 
   3   3   6        8.88        8.44      1.80 o 
   4   3   6      103.95       99.58      3.12 o 
   5   3   6       22.04        8.53      6.57 o 
  -7   4   6        2.45        0.50      6.02 o 
  -6   4   6        6.62        5.38      5.38 o 
  -5   4   6        6.11       -0.40      5.23 o 
  -4   4   6        0.36        4.07      4.04 o 
  -3   4   6        0.66        2.77      4.18 o 
  -2   4   6      155.69      163.58      4.20 o 
  -1   4   6       37.72       36.54      2.99 o 
   0   4   6      217.43      230.70     11.70 o 
   1   4   6      270.37      267.32      8.60 o 
   2   4   6       54.35       51.61      2.62 o 
   3   4   6      122.95      122.42      3.39 o 
   4   4   6        7.55        8.59      2.22 o 
  -6   5   6        6.02        8.31      5.98 o 
  -5   5   6       32.19       33.28      2.53 o 
  -4   5   6       42.35       42.89      2.37 o 
  -3   5   6       58.60       59.92      2.68 o 
  -2   5   6       74.55       83.27      2.77 o 
  -1   5   6       24.44       24.78      1.51 o 
   0   5   6       53.51       57.70      4.13 o 
   1   5   6        3.17        1.74      1.70 o 
   2   5   6        0.40       -3.87      4.66 o 
   3   5   6        5.99        4.22      5.69 o 
  -5   6   6        3.69        5.49      5.58 o 
  -4   6   6        0.47        2.33      4.83 o 
  -3   6   6        7.95        7.58      5.23 o 
  -2   6   6       23.28       27.06      2.42 o 
  -1   6   6        8.50        5.09      4.04 o 
   0   6   6       26.41       32.41      1.77 o 
   1   6   6        6.04        3.48      4.00 o 
   2   6   6       21.38       23.76      2.46 o 
  -2   7   6        0.01        5.47      4.99 o 
  -1   7   6        5.15        8.65      4.29 o 
   0   7   6        4.47        7.95      3.95 o 
  -2  -9   7        1.21        7.87      5.06 o 
  -1  -9   7        1.77        2.47      1.96 o 
   0  -9   7        5.07        5.67      2.09 o 
   1  -9   7        1.16        5.67      3.86 o 
   2  -9   7        7.30        8.79      5.49 o 
  -4  -8   7        0.08        9.37      5.43 o 
  -3  -8   7        9.47        8.26      5.50 o 
  -2  -8   7        0.02        0.00      5.10 o 
  -1  -8   7        0.14       -1.86      3.39 o 
   0  -8   7        0.00       -0.47      8.71 o 
   1  -8   7        2.50        5.10      3.47 o 
   2  -8   7        1.00        7.39      5.32 o 
   3  -8   7        0.05       -5.06      5.19 o 
   4  -8   7        5.53        9.39      5.30 o 
  -5  -7   7        3.20        2.92      5.32 o 
  -4  -7   7        0.01       -5.30      5.30 o 
  -3  -7   7        0.57       -2.44      4.90 o 
  -2  -7   7        4.83        5.72      1.80 o 
  -1  -7   7       24.43       24.25      1.44 o 
   0  -7   7        9.28       10.53      4.05 o 
   1  -7   7       30.29       27.06      1.50 o 
   2  -7   7        1.86       -5.03      5.03 o 
   3  -7   7        1.34        4.15      4.73 o 
   4  -7   7        1.24       -3.16      4.94 o 
   5  -7   7        0.01        3.98      4.77 o 
  -6  -6   7        5.36        3.94      5.94 o 
  -5  -6   7       26.43       27.15      2.53 o 
  -4  -6   7       26.46       26.07      2.26 o 
  -3  -6   7       35.73       28.22      2.29 o 
  -2  -6   7        8.61        5.45      4.92 o 
  -1  -6   7       22.32       22.51      1.33 o 
   0  -6   7        3.86        2.93      2.84 o 
   1  -6   7        0.18        5.82      2.76 o 
   2  -6   7       65.90       66.62      2.50 o 
   3  -6   7       51.10       49.22      2.44 o 
   4  -6   7       12.86       14.70      1.93 o 
   5  -6   7       63.76       61.13      3.34 o 
  -6  -5   7        6.75        6.82      5.85 o 
  -5  -5   7        5.56        1.61      5.56 o 
  -4  -5   7       15.30        7.94      5.28 o 
  -3  -5   7       23.94       23.61      1.96 o 
  -2  -5   7       74.79       69.28      2.48 o 
  -1  -5   7       89.46       96.58      5.04 o 
   0  -5   7       65.39       63.04      1.63 o 
   1  -5   7       45.65       50.62      1.54 o 
   2  -5   7        0.09        3.19      4.04 o 
   3  -5   7       19.60       15.85      1.89 o 
   4  -5   7        1.15        7.76      4.29 o 
   5  -5   7        9.99        9.61      5.32 o 
   6  -5   7       16.90        9.89      6.99 o 
  -7  -4   7        0.75        0.48      5.47 o 
  -6  -4   7       12.85       12.04      2.05 o 
  -5  -4   7        0.01        2.22      1.61 o 
  -4  -4   7       36.92       37.02      2.11 o 
  -3  -4   7        1.25        5.71      4.42 o 
  -2  -4   7       79.77       78.04      2.53 o 
  -1  -4   7        2.34        2.01      2.51 o 
   0  -4   7      286.30      275.75      5.51 o 
   1  -4   7       26.65       24.77      1.23 o 
   2  -4   7      307.38      296.20      9.12 o 
   3  -4   7       31.82       28.38      2.15 o 
   4  -4   7      131.53      125.91      3.93 o 
   5  -4   7        0.52        4.60      5.12 o 
   6  -4   7       15.19        9.56      6.00 o 
  -7  -3   7        0.09       -0.94      5.03 o 
  -6  -3   7        8.61        8.88      4.92 o 
  -5  -3   7        6.69        4.60      5.06 o 
  -4  -3   7        5.00        7.87      1.61 o 
  -3  -3   7        0.35        0.00      3.69 o 
  -2  -3   7       74.99       63.42      2.05 o 
  -1  -3   7       62.03       58.89      1.37 o 
   0  -3   7        8.78        4.99      2.59 o 
   1  -3   7       98.68       95.32      2.16 o 
   2  -3   7       31.55       30.51      1.89 o 
   3  -3   7       27.29       30.49      2.05 o 
   4  -3   7       48.78       50.45      2.39 o 
   5  -3   7        3.53       -2.46      5.21 o 
   6  -3   7       25.88       21.32      2.61 o 
  -7  -2   7        6.99       -4.04      5.98 o 
  -6  -2   7        0.96        8.20      4.64 o 
  -5  -2   7       32.82       33.70      1.96 o 
  -4  -2   7        0.00        5.10      3.87 o 
  -3  -2   7       72.61       69.90      2.15 o 
  -2  -2   7        1.36       -0.24      3.58 o 
  -1  -2   7      226.42      200.77      4.29 o 
   0  -2   7      287.83      242.87      8.65 o 
   1  -2   7       33.29       30.12      1.28 o 
   2  -2   7      288.47      280.51      8.38 o 
   3  -2   7      128.35      133.10      4.11 o 
   4  -2   7       95.81      105.58      3.41 o 
   5  -2   7      186.18      185.81      5.74 o 
   6  -2   7       38.55       37.11      2.79 o 
  -7  -1   7        5.21        8.42      6.15 o 
  -6  -1   7       12.05        8.97      2.05 o 
  -5  -1   7       14.53       12.44      1.83 o 
  -4  -1   7        0.66       -4.35      4.35 o 
  -3  -1   7       91.97       81.90      2.29 o 
  -2  -1   7       14.41       12.05      1.30 o 
  -1  -1   7       47.57       37.41      1.16 o 
   0  -1   7        1.43        2.64      2.45 o 
   1  -1   7       59.11       49.96      1.32 o 
   2  -1   7       10.76        9.49      1.63 o 
   3  -1   7      239.73      223.13      6.82 o 
   4  -1   7       86.00       79.77      2.81 o 
   5  -1   7       17.24       18.02      2.24 o 
   6  -1   7       88.62       87.00      3.52 o 
  -7   0   7       29.15       23.52      2.61 o 
  -6   0   7       28.59       25.70      2.26 o 
  -5   0   7       70.65       66.78      2.62 o 
  -4   0   7       45.29       39.32      2.11 o 
  -3   0   7       80.49       70.87      2.22 o 
  -2   0   7       10.88       13.15      1.39 o 
  -1   0   7      160.15      148.39      3.21 o 
   0   0   7        0.00        1.86      2.39 o 
   1   0   7      160.84      166.63      3.18 o 
   2   0   7       53.03       50.31      2.09 o 
   3   0   7        4.51        3.28      4.46 o 
   4   0   7       43.38       44.16      2.31 o 
   5   0   7       16.46       15.89      2.16 o 
   6   0   7        6.26       -6.33      6.33 o 
  -7   1   7        0.77        1.82      5.30 o 
  -6   1   7        0.62       -0.40      4.79 o 
  -5   1   7       66.81       59.09      2.39 o 
  -4   1   7        0.60        4.75      4.27 o 
  -3   1   7      136.23      129.14      3.91 o 
  -2   1   7        8.56        3.54      3.67 o 
  -1   1   7      138.07      119.80      2.53 o 
   0   1   7        0.60        4.12      2.61 o 
   1   1   7       95.57       78.27      1.83 o 
   2   1   7        1.19        3.78      3.93 o 
   3   1   7       43.10       41.81      2.18 o 
   4   1   7        0.60        8.31      4.29 o 
   5   1   7        4.76        4.94      2.07 o 
  -7   2   7       28.02       23.34      2.64 o 
  -6   2   7       28.74       28.27      2.48 o 
  -5   2   7       91.46       88.01      2.94 o 
  -4   2   7        4.07        3.05      4.51 o 
  -3   2   7        3.80        5.32      1.56 o 
  -2   2   7        3.64       -4.40      4.40 o 
  -1   2   7      170.64      164.83      7.88 o 
   0   2   7       13.06       12.08      1.17 o 
   1   2   7      137.21      149.36      3.22 o 
   2   2   7       21.39       22.07      1.94 o 
   3   2   7      146.36      121.80      4.09 o 
   4   2   7       15.67       17.87      2.13 o 
   5   2   7       53.57       43.00      2.99 o 
  -7   3   7       11.19        8.99      7.14 o 
  -6   3   7        0.54        2.68      5.25 o 
  -5   3   7       17.85       16.92      2.07 o 
  -4   3   7       49.16       58.29      2.40 o 
  -3   3   7       16.34       13.74      1.83 o 
  -2   3   7      210.47      223.13      6.55 o 
  -1   3   7       96.98       93.50      2.08 o 
   0   3   7       76.30       85.73      2.22 o 
   1   3   7        3.29        3.60      2.93 o 
   2   3   7       46.50       48.86      2.57 o 
   3   3   7        0.22        0.00      4.90 o 
   4   3   7       58.23       63.72      3.01 o 
  -6   4   7       37.62       32.64      2.75 o 
  -5   4   7        8.36        8.81      5.32 o 
  -4   4   7       82.06       74.08      2.97 o 
  -3   4   7       32.92       30.33      2.27 o 
  -2   4   7       98.64      101.34      2.95 o 
  -1   4   7       48.85       52.50      1.82 o 
   0   4   7        2.97        4.38      3.34 o 
   1   4   7        2.34        4.12      3.13 o 
   2   4   7       43.06       45.08      2.70 o 
   3   4   7        5.61       -0.92      5.63 o 
  -5   5   7        3.52       -5.82      6.05 o 
  -4   5   7        2.23        2.73      5.21 o 
  -3   5   7       23.09       27.08      2.51 o 
  -2   5   7        4.69        4.64      4.71 o 
  -1   5   7       40.05       44.14      1.87 o 
   0   5   7       16.59       14.91      2.18 o 
   1   5   7       16.22       18.22      1.71 o 
   2   5   7        4.14        0.95      5.27 o 
  -3   6   7        4.56        8.29      5.58 o 
  -2   6   7        1.93        4.29      5.67 o 
  -1   6   7        9.93        3.76      6.21 o 
   0   6   7        2.00        2.46      3.82 o 
  -1  -9   8        1.06        1.34      3.33 o 
   0  -9   8        0.50        0.85      3.97 o 
   1  -9   8        0.81        4.14      5.98 o 
  -3  -8   8       36.11       37.37      2.84 o 
  -2  -8   8        0.64        4.57      5.08 o 
  -1  -8   8       52.58       54.21      2.12 o 
   0  -8   8       18.77       14.73      2.24 o 
   1  -8   8       16.85       20.61      5.60 o 
   2  -8   8        5.93       -5.08      5.45 o 
   3  -8   8        1.79       -6.48      6.48 o 
  -5  -7   8        0.12       -5.27      5.27 o 
  -4  -7   8        5.56        7.41      5.96 o 
  -3  -7   8        9.54        9.04      6.02 o 
  -2  -7   8       11.38        5.30      5.49 o 
  -1  -7   8       24.05       26.41      1.74 o 
   0  -7   8        8.17        7.59      1.33 o 
   1  -7   8       98.76      103.63      5.92 o 
   2  -7   8        5.60        3.76      4.86 o 
   3  -7   8       92.53      101.73      3.34 o 
   4  -7   8       23.84       23.94      2.62 o 
  -5  -6   8        0.01       -3.71      5.39 o 
  -4  -6   8       19.90       20.79      2.15 o 
  -3  -6   8        0.39        0.00      4.95 o 
  -2  -6   8       17.14        8.46      5.32 o 
  -1  -6   8        4.10        3.06      3.04 o 
   0  -6   8       11.08       15.07      1.26 o 
   1  -6   8        0.81        1.80      1.50 o 
   2  -6   8        3.21        4.97      4.20 o 
   3  -6   8        1.85       -4.51      5.05 o 
   4  -6   8        4.65        0.44      5.63 o 
   5  -6   8       39.53       32.97      2.77 o 
  -6  -5   8       20.90       23.98      2.53 o 
  -5  -5   8       84.16       72.03      3.19 o 
  -4  -5   8       41.76       39.72      2.59 o 
  -3  -5   8       61.58       56.45      2.53 o 
  -2  -5   8       64.99       57.55      2.64 o 
  -1  -5   8       34.31       31.40      1.46 o 
   0  -5   8       42.52       43.80      1.57 o 
   1  -5   8       31.41       31.08      1.40 o 
   2  -5   8       43.11       47.26      2.26 o 
   3  -5   8       21.39       18.73      2.05 o 
   4  -5   8        1.29        3.82      4.81 o 
   5  -5   8        1.48        3.30      5.93 o 
  -6  -4   8       64.70       68.87      3.08 o 
  -5  -4   8       52.47       52.34      2.70 o 
  -4  -4   8       79.51       88.70      2.75 o 
  -3  -4   8      357.07      377.31     11.08 o 
  -2  -4   8       28.34       29.61      2.00 o 
  -1  -4   8      370.08      354.64     12.66 o 
   0  -4   8        7.43       10.19      2.65 o 
   1  -4   8      151.08      155.70      5.45 o 
   2  -4   8        1.22        7.34      4.44 o 
   3  -4   8       49.20       51.41      2.44 o 
   4  -4   8       10.42        4.05      5.05 o 
   5  -4   8        2.49        8.22      5.60 o 
  -7  -3   8        7.15        7.82      5.94 o 
  -6  -3   8       44.97       52.62      2.73 o 
  -5  -3   8       12.16       10.48      2.02 o 
  -4  -3   8      164.60      169.56      4.22 o 
  -3  -3   8        5.61        4.07      4.55 o 
  -2  -3   8      429.86      393.66     11.43 o 
  -1  -3   8      205.35      201.43      4.32 o 
   0  -3   8      451.53      430.67     13.35 o 
   1  -3   8      860.32      854.69     33.28 o 
   2  -3   8       63.51       67.24      2.53 o 
   3  -3   8      573.01      549.74     15.21 o 
   4  -3   8        1.11        5.96      5.19 o 
   5  -3   8      266.40      246.72      7.23 o 
  -7  -2   8        0.68        3.82      5.12 o 
  -6  -2   8        1.22        0.00      4.59 o 
  -5  -2   8        1.02        5.94      4.33 o 
  -4  -2   8       21.83       22.64      2.05 o 
  -3  -2   8        2.24        3.05      3.85 o 
  -2  -2   8       48.30       44.97      2.16 o 
  -1  -2   8       40.92       41.34      1.43 o 
   0  -2   8       45.88       40.82      1.61 o 
   1  -2   8       67.42       75.13      2.45 o 
   2  -2   8      280.30      266.88      8.37 o 
   3  -2   8       20.36       27.72      2.05 o 
   4  -2   8      239.69      247.97      6.77 o 
   5  -2   8      131.22      126.04      4.11 o 
  -7  -1   8        7.99        2.83      5.54 o 
  -6  -1   8       30.56       22.88      2.42 o 
  -5  -1   8        8.00       10.13      1.94 o 
  -4  -1   8       39.24       33.17      2.16 o 
  -3  -1   8        1.05        3.65      4.20 o 
  -2  -1   8       59.18       53.46      2.15 o 
  -1  -1   8       15.83       19.62      3.75 o 
   0  -1   8      149.54      143.40      3.00 o 
   1  -1   8       30.71       31.54      1.36 o 
   2  -1   8       19.94       22.88      1.91 o 
   3  -1   8        6.00        7.89      4.62 o 
   4  -1   8        2.61        1.61      5.82 o 
   5  -1   8        1.16        3.19      5.39 o 
  -7   0   8       10.62       10.64      2.35 o 
  -6   0   8       71.15       67.09      2.92 o 
  -5   0   8        8.68        1.87      5.19 o 
  -4   0   8      102.17       88.61      2.86 o 
  -3   0   8       16.33       15.14      1.82 o 
  -2   0   8       61.95       58.34      2.20 o 
  -1   0   8        1.03        1.70      2.64 o 
   0   0   8       22.31       19.08      1.23 o 
   1   0   8       14.88       16.92      1.25 o 
   2   0   8       26.83       27.17      1.98 o 
   3   0   8        1.60       -3.36      4.97 o 
   4   0   8       13.15       10.16      2.02 o 
   5   0   8        3.85        7.10      5.50 o 
  -7   1   8        5.49        0.97      6.24 o 
  -6   1   8       33.77       31.12      2.62 o 
  -5   1   8        6.22        0.00      5.32 o 
  -4   1   8      151.14      157.69      4.38 o 
  -3   1   8       30.27       28.05      2.09 o 
  -2   1   8      472.95      477.19     13.96 o 
  -1   1   8        9.20        9.02      1.24 o 
   0   1   8      268.20      257.90     10.90 o 
   1   1   8        2.29        2.39      1.55 o 
   2   1   8       92.29       90.06      2.84 o 
   3   1   8       11.87        8.33      5.63 o 
   4   1   8       41.10       40.45      2.73 o 
   5   1   8        7.02        0.99      5.89 o 
  -6   2   8       49.20       47.87      2.79 o 
  -5   2   8       15.45       15.01      2.09 o 
  -4   2   8       94.16       96.81      2.94 o 
  -3   2   8       70.43       83.04      2.84 o 
  -2   2   8       52.80       60.03      2.29 o 
  -1   2   8       10.93       11.00      1.24 o 
   0   2   8      223.18      236.80      4.57 o 
   1   2   8        0.69        3.46      3.08 o 
   2   2   8      256.12      279.14      7.60 o 
   3   2   8        1.38        4.70      4.66 o 
   4   2   8       70.75       68.14      3.28 o 
  -6   3   8        0.49       -2.90      5.30 o 
  -5   3   8       10.31        8.86      5.56 o 
  -4   3   8        1.29        3.69      4.97 o 
  -3   3   8       11.96        7.45      1.85 o 
  -2   3   8       35.84       44.43      2.29 o 
  -1   3   8        8.07        9.73      2.58 o 
   0   3   8       35.85       36.65      1.67 o 
   1   3   8       71.60       74.78      2.08 o 
   2   3   8       22.69       25.13      2.29 o 
   3   3   8        4.50       -5.85      5.85 o 
  -5   4   8       18.22       23.94      2.57 o 
  -4   4   8       17.02       23.96      2.40 o 
  -3   4   8       10.83       16.68      2.24 o 
  -2   4   8       26.78       30.38      2.46 o 
  -1   4   8        0.99        2.89      3.48 o 
   0   4   8        8.52       11.98      3.04 o 
   1   4   8        0.44        1.46      4.24 o 
   2   4   8        4.30        0.48      5.47 o 
  -4   5   8       15.34       18.51      2.55 o 
  -3   5   8       21.48      -10.44     10.44 o 
  -2   5   8       16.26       19.70      2.42 o 
  -1   5   8       22.58       34.61      6.17 o 
   0   5   8       26.85       31.92      1.89 o 
   1   5   8       18.42       22.29      5.22 o 
  -3  -8   9        3.42        1.52      5.47 o 
  -2  -8   9        2.25        2.42      5.65 o 
  -1  -8   9       10.50        3.51      4.25 o 
   0  -8   9       10.02        5.76      4.48 o 
   1  -8   9        0.95        2.19      3.90 o 
   2  -8   9       19.84       23.30      2.61 o 
  -4  -7   9        0.10       -6.33      6.33 o 
  -3  -7   9        0.49       -5.71      5.71 o 
  -2  -7   9        1.03        3.93      4.73 o 
  -1  -7   9        0.07        4.05      3.39 o 
   0  -7   9        2.35        2.75      3.72 o 
   1  -7   9        0.62       -3.46      3.46 o 
   2  -7   9        0.09        4.51      5.61 o 
   3  -7   9        3.66       -0.48      5.74 o 
  -5  -6   9       26.50       19.92      2.72 o 
  -4  -6   9        5.05        5.52      2.07 o 
  -3  -6   9       23.47       24.40      2.24 o 
  -2  -6   9        3.00        2.39      4.59 o 
  -1  -6   9        4.65        3.49      3.22 o 
   0  -6   9        4.76        2.32      3.43 o 
   1  -6   9        0.30        5.63      3.10 o 
   2  -6   9       14.23       11.65      2.16 o 
   3  -6   9        0.42        0.00      4.66 o 
   4  -6   9        2.16       -1.47      5.27 o 
  -6  -5   9       14.05       13.14      6.59 o 
  -5  -5   9      147.91      158.60      4.48 o 
  -4  -5   9        1.49       -5.10      5.10 o 
  -3  -5   9      140.43      154.70      3.71 o 
  -2  -5   9       34.75       34.82      2.07 o 
  -1  -5   9       83.95       96.43      1.97 o 
   0  -5   9       15.10        8.99      3.51 o 
   1  -5   9       19.50        9.95      3.96 o 
   2  -5   9        5.68        8.44      1.69 o 
   3  -5   9        0.03       -4.66      4.88 o 
   4  -5   9        1.30       -0.46      4.51 o 
  -6  -4   9       20.44       18.33      2.62 o 
  -5  -4   9       20.50       14.97      2.42 o 
  -4  -4   9       81.67       86.43      2.81 o 
  -3  -4   9      178.96      175.00      4.99 o 
  -2  -4   9       45.72       46.80      2.29 o 
  -1  -4   9      427.98      442.11     19.86 o 
   0  -4   9       34.44       33.73      1.54 o 
   1  -4   9      302.85      306.51      6.48 o 
   2  -4   9       58.99       68.72      2.59 o 
   3  -4   9       86.22       96.06      2.86 o 
   4  -4   9       30.25       28.77      2.57 o 
   5  -4   9        6.64        2.99      5.74 o 
  -6  -3   9        1.86        3.71      5.23 o 
  -5  -3   9        0.58       -0.83      4.51 o 
  -4  -3   9        7.42        1.50      5.38 o 
  -3  -3   9        1.47       -4.92      4.92 o 
  -2  -3   9        0.76        5.65      3.80 o 
  -1  -3   9        7.06        6.56      1.63 o 
   0  -3   9       99.59       95.77      4.47 o 
   1  -3   9       19.03       16.50      1.41 o 
   2  -3   9       40.42       40.91      2.31 o 
   3  -3   9      147.93      149.50      4.49 o 
   4  -3   9        0.01        2.64      4.95 o 
   5  -3   9       70.75       64.32      3.38 o 
  -6  -2   9        9.55       -1.36      5.82 o 
  -5  -2   9       37.49       31.54      2.48 o 
  -4  -2   9        0.71        5.56      4.11 o 
  -3  -2   9       46.58       42.49      2.29 o 
  -2  -2   9       18.33       15.45      1.78 o 
  -1  -2   9       77.16       79.78      1.83 o 
   0  -2   9       65.06       66.10      1.71 o 
   1  -2   9       18.61       20.30      1.34 o 
   2  -2   9       34.94       40.33      2.22 o 
   3  -2   9       11.62       12.92      1.93 o 
   4  -2   9        0.22       -0.44      5.50 o 
   5  -2   9        1.64        3.96      5.34 o 
  -7  -1   9        4.35        4.04      5.85 o 
  -6  -1   9       14.61       11.74      6.29 o 
  -5  -1   9       16.69       14.13      2.00 o 
  -4  -1   9        6.40       -1.85      4.83 o 
  -3  -1   9       16.80       16.00      1.89 o 
  -2  -1   9        4.24        5.60      3.94 o 
  -1  -1   9        9.18        9.12      1.63 o 
   0  -1   9        7.67        6.73      2.33 o 
   1  -1   9        6.55        5.88      3.35 o 
   2  -1   9        7.14        6.29      1.82 o 
   3  -1   9       10.47        9.52      1.93 o 
   4  -1   9        5.01        8.13      5.06 o 
   5  -1   9        1.65       -4.04      6.27 o 
  -6   0   9       54.50       44.65      3.03 o 
  -5   0   9        5.97       -1.25      5.61 o 
  -4   0   9      121.52      102.54      3.56 o 
  -3   0   9       87.92       79.46      2.73 o 
  -2   0   9       47.73       32.38      2.15 o 
  -1   0   9      106.29       96.94      2.08 o 
   0   0   9       14.43       17.52      2.63 o 
   1   0   9       36.69       38.28      2.66 o 
   2   0   9        1.11        5.03      4.35 o 
   3   0   9       18.06       15.23      2.13 o 
   4   0   9       13.59       10.90      2.29 o 
  -6   1   9        0.64       -3.78      5.52 o 
  -5   1   9       55.63       56.51      2.94 o 
  -4   1   9        0.00        4.37      4.55 o 
  -3   1   9        7.17        0.75      4.70 o 
  -2   1   9       19.92       16.38      1.87 o 
  -1   1   9        8.15        9.14      1.23 o 
   0   1   9       72.42       59.39      1.73 o 
   1   1   9       67.37       65.56      1.92 o 
   2   1   9       33.73       27.72      2.37 o 
   3   1   9       17.49       19.34      2.22 o 
   4   1   9        7.31        5.43      5.25 o 
  -6   2   9        1.95        1.49      5.63 o 
  -5   2   9       20.35       13.63      7.39 o 
  -4   2   9        0.82       -1.27      5.03 o 
  -3   2   9       94.35      110.08      3.17 o 
  -2   2   9        0.61        5.83      4.51 o 
  -1   2   9      101.86      119.00      2.72 o 
   0   2   9       28.95       32.24      1.60 o 
   1   2   9        7.66       12.27      2.34 o 
   2   2   9        1.07        5.74      5.85 o 
   3   2   9        5.07       -6.93      6.93 o 
  -5   3   9        4.34        6.81      5.76 o 
  -4   3   9        7.33        5.47      5.71 o 
  -3   3   9       23.90       28.66      2.51 o 
  -2   3   9        0.69       -1.27      4.71 o 
  -1   3   9       49.66       59.72      7.78 o 
   0   3   9        1.91       -4.56      4.77 o 
   1   3   9       63.54       79.20      4.16 o 
   2   3   9       22.25       20.53      2.62 o 
  -4   4   9       10.57        7.96      2.48 o 
  -3   4   9        3.96        4.18      2.15 o 
  -2   4   9        7.31        5.16      5.49 o 
  -1   4   9        1.67        4.19      1.96 o 
   0   4   9        1.92        1.30      3.69 o 
   1   4   9        9.43       11.00      5.07 o 
  -1  -8  10        5.80        8.25      2.19 o 
   0  -8  10        0.17       -0.54      6.54 o 
  -3  -7  10        1.53        0.00      5.38 o 
  -2  -7  10        0.48       -4.71      4.81 o 
  -1  -7  10        1.81        4.76      4.16 o 
   0  -7  10        0.52       -1.28      3.68 o 
   1  -7  10        9.52        6.11      4.09 o 
   2  -7  10        2.45        9.32      5.65 o 
  -4  -6  10        2.43        9.17      5.82 o 
  -3  -6  10        0.47        8.62      4.99 o 
  -2  -6  10        0.30        6.53      4.94 o 
  -1  -6  10        1.41        3.48      1.78 o 
   0  -6  10        0.39        5.97      3.33 o 
   1  -6  10        0.05        4.63      3.33 o 
   2  -6  10        1.17        0.92      5.32 o 
   3  -6  10        0.07        1.47      5.01 o 
  -5  -5  10       10.60       10.46      2.29 o 
  -4  -5  10        0.03        4.07      5.71 o 
  -3  -5  10       25.37       11.48      6.46 o 
  -2  -5  10       10.08        9.78      1.89 o 
  -1  -5  10        0.12        3.27      1.57 o 
   0  -5  10        4.78        3.47      5.82 o 
   1  -5  10       14.99       16.89      2.50 o 
   2  -5  10        0.03        2.18      5.10 o 
   3  -5  10        2.37        8.40      5.12 o 
  -5  -4  10       10.91       10.77      6.16 o 
  -4  -4  10        0.70       -4.31      5.10 o 
  -3  -4  10       19.93       15.83      2.20 o 
  -2  -4  10        4.64        0.77      4.68 o 
  -1  -4  10        0.16        4.83      3.05 o 
   0  -4  10        9.38        5.37      3.48 o 
   1  -4  10        5.17        3.16      3.49 o 
   2  -4  10        0.03       -5.08      5.08 o 
   3  -4  10        6.66        4.07      5.60 o 
   4  -4  10        0.39        6.44      5.83 o 
  -6  -3  10        6.73        3.49      6.26 o 
  -5  -3  10        0.29        8.62      5.47 o 
  -4  -3  10       27.26       20.57      2.40 o 
  -3  -3  10        0.99        6.66      4.48 o 
  -2  -3  10       52.29       51.99      2.53 o 
  -1  -3  10       21.37       24.57      2.37 o 
   0  -3  10       59.87       70.02      5.62 o 
   1  -3  10       35.31       40.13      1.61 o 
   2  -3  10        0.57       -5.28      5.28 o 
   3  -3  10        3.96        8.13      2.00 o 
   4  -3  10        0.56        2.46      5.74 o 
  -6  -2  10        0.02       -3.43      5.74 o 
  -5  -2  10        5.21       -2.24      6.02 o 
  -4  -2  10        0.82        2.05      4.38 o 
  -3  -2  10       10.01       -0.77      5.82 o 
  -2  -2  10        2.95        5.58      4.22 o 
  -1  -2  10       19.38       20.16      1.37 o 
   0  -2  10        0.54        3.01      3.95 o 
   1  -2  10       24.18       25.68      1.51 o 
   2  -2  10        7.85        5.78      5.39 o 
   3  -2  10        9.90       10.55      2.15 o 
   4  -2  10        2.44        8.86      5.67 o 
  -6  -1  10        2.60       -1.96      6.73 o 
  -5  -1  10       23.08       21.34      2.40 o 
  -4  -1  10        0.93       -0.83      4.51 o 
  -3  -1  10        4.00       -0.39      4.48 o 
  -2  -1  10       16.08       21.01      1.96 o 
  -1  -1  10        4.26        1.52      4.29 o 
   0  -1  10        9.28       11.08      1.25 o 
   1  -1  10       10.35       11.62      1.88 o 
   2  -1  10        4.35        2.11      5.05 o 
   3  -1  10       39.50       40.25      2.66 o 
   4  -1  10        3.46       -0.50      6.38 o 
  -6   0  10       21.58       22.16      2.77 o 
  -5   0  10        6.71       -0.46      6.04 o 
  -4   0  10        4.56        6.64      1.91 o 
  -3   0  10        3.08       -2.42      4.53 o 
  -2   0  10        8.03       -0.39      4.66 o 
  -1   0  10        1.85        5.65      2.99 o 
   0   0  10        0.03       -0.64      3.13 o 
   1   0  10        0.13        7.11      3.42 o 
   2   0  10        0.45       -5.34      5.34 o 
   3   0  10        0.56       -6.49      6.49 o 
  -5   1  10        7.54        8.60      2.26 o 
  -4   1  10       51.25       49.55      3.08 o 
  -3   1  10        2.34       -0.84      5.16 o 
  -2   1  10      130.47      157.52      4.62 o 
  -1   1  10       11.96        9.14      3.83 o 
   0   1  10       28.32       40.08      1.68 o 
   1   1  10       19.31       20.50      2.10 o 
   2   1  10        1.07        4.64      4.79 o 
   3   1  10        0.63        4.51      5.71 o 
  -5   2  10        3.41        6.02      5.06 o 
  -4   2  10       13.21        4.71      6.81 o 
  -3   2  10        0.02        2.26      5.05 o 
  -2   2  10       24.28       24.03      2.37 o 
  -1   2  10        0.32        6.30      3.48 o 
   0   2  10       51.88       56.62      2.08 o 
   1   2  10        1.17        6.17      3.88 o 
   2   2  10       46.51       57.35      3.23 o 
  -3   3  10        2.25        8.77      5.60 o 
  -2   3  10       19.18       28.60      2.66 o 
  -1   3  10        0.00        1.72      3.80 o 
   0   3  10       16.95       25.03      1.77 o 
  -1  -7  11        1.29        5.05      3.96 o 
   0  -7  11        7.03        8.06      4.35 o 
  -3  -6  11       15.85       12.84      6.88 o 
  -2  -6  11       16.40       21.32      2.39 o 
  -1  -6  11        9.81        8.35      5.00 o 
   0  -6  11       55.88       68.57      3.80 o 
   1  -6  11        0.01       -3.98      3.98 o 
   2  -6  11       31.43       35.57      3.06 o 
  -4  -5  11        6.88        7.39      5.61 o 
  -3  -5  11        0.20        7.01      5.17 o 
  -2  -5  11        6.38        4.51      5.71 o 
  -1  -5  11        2.62        5.19      3.74 o 
   0  -5  11        0.95        3.81      1.78 o 
   1  -5  11       18.06       26.71     10.77 o 
   2  -5  11       24.61       24.05      2.68 o 
  -4  -4  11        0.11        5.21      4.90 o 
  -3  -4  11        5.04       -1.34      6.26 o 
  -2  -4  11        1.20       -1.03      1.94 o 
  -1  -4  11        5.98       -1.05      3.92 o 
   0  -4  11       12.68       15.95      2.71 o 
   1  -4  11        0.59        1.94      3.68 o 
   2  -4  11        2.25        2.83      5.27 o 
   3  -4  11        0.01       -4.02      5.87 o 
  -5  -3  11       13.28       15.89      2.51 o 
  -4  -3  11       14.72        9.71      6.04 o 
  -3  -3  11       22.09       24.97      2.53 o 
  -2  -3  11       12.10       11.01      5.61 o 
  -1  -3  11        6.95       10.50      1.83 o 
   0  -3  11       12.84        8.96      1.97 o 
   1  -3  11        0.21        4.60      3.38 o 
   2  -3  11        8.83       13.01      2.18 o 
   3  -3  11        0.07       -6.13      6.13 o 
  -5  -2  11        1.84        0.99      6.18 o 
  -4  -2  11        0.81        5.50      5.50 o 
  -3  -2  11       20.77       26.51      2.50 o 
  -2  -2  11       18.40       18.62      2.20 o 
  -1  -2  11       33.04       39.63      2.19 o 
   0  -2  11        9.67       11.34      1.93 o 
   1  -2  11       27.31       29.09      1.85 o 
   2  -2  11        9.21        9.54      2.20 o 
   3  -2  11       10.99       10.73      2.33 o 
  -5  -1  11       16.57        3.47      7.39 o 
  -4  -1  11       14.16       11.74      2.13 o 
  -3  -1  11        0.48        5.28      4.59 o 
  -2  -1  11       11.85        8.15      5.27 o 
  -1  -1  11        1.25        2.16      3.49 o 
   0  -1  11       39.20       41.10      1.87 o 
   1  -1  11        4.67        4.37      3.99 o 
   2  -1  11       45.77       53.92      3.03 o 
  -4   0  11        7.66       11.48      2.35 o 
  -3   0  11       63.23       74.69      3.08 o 
  -2   0  11        0.13       -1.78      5.14 o 
  -1   0  11       40.43       48.79      2.75 o 
   0   0  11        5.20        2.88      4.95 o 
   1   0  11        1.78       -0.22      4.00 o 
   2   0  11        3.91       -5.16      5.16 o 
  -4   1  11        0.39       -3.96      5.80 o 
  -3   1  11       24.87       30.27      2.77 o 
  -2   1  11        5.02        6.05      4.99 o 
  -1   1  11       35.31       44.38      2.02 o 
   0   1  11        0.87        1.30      3.96 o 
   1   1  11       42.95       53.66      5.13 o 
  -3   2  11       17.79       24.14      2.55 o 
  -2   2  11        2.62        1.49      5.91 o 
  -1   2  11       25.06       32.76      2.06 o 
  -2  -5  12        1.12        0.50      5.74 o 
  -1  -5  12       15.12       21.92      3.69 o 
   0  -5  12        0.00       -2.29      3.98 o 
  -3  -4  12        2.40        3.98      5.49 o 
  -2  -4  12        3.27       -2.90      5.80 o 
  -1  -4  12        4.61        5.91      4.19 o 
   0  -4  12        0.08        2.84      3.66 o 
   1  -4  12       10.76       17.67      3.54 o 
  -3  -3  12        4.55        5.21      2.27 o 
  -2  -3  12        5.96        8.07      5.45 o 
  -1  -3  12        4.80        8.53      3.60 o 
   0  -3  12        1.67        3.34      4.06 o 
   1  -3  12        0.57        2.79      3.66 o 
  -3  -2  12        6.53        8.79      5.61 o 
  -2  -2  12       16.48       23.61      2.31 o 
  -1  -2  12       18.20       24.44      4.25 o 
   0  -2  12       21.85       25.93      1.84 o 
   1  -2  12       49.72       64.21      2.88 o 
  -3  -1  12        0.06        1.49      4.77 o 
  -2  -1  12       22.75       29.85      2.61 o 
  -1  -1  12        3.44        5.05      4.07 o 
   0  -1  12        3.94        6.86      2.78 o 
  -2   0  12       21.07       23.21      2.79 o 
  -1   0  12        1.62        7.10      1.95 o 
                                                 
